# Supplementary material for: Mitochondrial heteroplasmy in vertebrates using ChIP-sequencing data
Source: Genome Biol. 2016 Jun 27;17:139. doi: 10.1186/s13059-016-0996-y (PMC4922064; doi:10.1186/s13059-016-0996-y)
Supplement: Additional file 3: — Heteroplasmy detection algorithm and analysis in Python. (ZIP 115 kb) [file 13059_2016_996_MOESM3_ESM.zip]

Archive with 6 entries (6 files):
- Additional file 3/hetAnnotation.csv
- Additional file 3/Heteroplasmy.py
- Additional file 3/MutationsCodingControlDisease.csv
- Additional file 3/MutationsRNADisease.csv
- Additional file 3/PolymorphismsCoding.csv
- Additional file 3/PolymorphismsControl.csv
