# Supplementary material for: Mitochondrial heteroplasmy in vertebrates using ChIP-sequencing data
Source: Genome Biol. 2016 Jun 27;17:139. doi: 10.1186/s13059-016-0996-y (PMC4922064; doi:10.1186/s13059-016-0996-y)
Supplement: Additional file 3: — Heteroplasmy detection algorithm and analysis in Python. (ZIP 115 kb) [file 13059_2016_996_MOESM3_ESM.zip › Additional file 3/PolymorphismsCoding.csv]

Position	Locus	Nucleotide Change	Codon number	Codon Position	Amino Acid Change	GB frequency	Curated References
581	MT-TF	A-C	-	-	tRNA	0	1
585	MT-TF	A-G	-	-	tRNA	1	1
588	MT-TF	T-del	-	-	tRNA	1	1
591	MT-TF	C-A	-	-	tRNA	2	1
592	MT-TF	C-T	-	-	tRNA	3	2
592	MT-TF	C-A	-	-	tRNA	1	1
593	MT-TF	T-G	-	-	tRNA	2	1
593	MT-TF	T-C	-	-	tRNA	116	11
593	MT-TF	T-A	-	-	tRNA	13	2
593	MT-TF	T-del	-	-	tRNA	3	1
594	MT-TF	C-T	-	-	tRNA	2	2
595	MT-TF	C-T	-	-	tRNA	0	1
595	MT-TF	C-CC	-	-	tRNA	98	3
595	MT-TF	C-CA	-	-	tRNA	1	1
595	MT-TF	C-A	-	-	tRNA	0	1
596	MT-TF	T-C	-	-	tRNA	10	2
597	MT-TF	C-CT	-	-	tRNA	17	1
597	MT-TF	C-T	-	-	tRNA	86	4
597	MT-TF	C-CC	-	-	tRNA	2	1
598	MT-TF	A-AT	-	-	tRNA	2	1
603	MT-TF	A-G	-	-	tRNA	2	1
606	MT-TF	A-G	-	-	tRNA	12	2
608	MT-TF	A-T	-	-	tRNA	0	1
614	MT-TF	A-T	-	-	tRNA	1	1
614	MT-TF	A-G	-	-	tRNA	11	2
616	MT-TF	T-G	-	-	tRNA	1	1
616	MT-TF	T-C	-	-	tRNA	1	1
619	MT-TF	T-C	-	-	tRNA	1	1
621	MT-TF	A-G	-	-	tRNA	1	1
625	MT-TF	G-del	-	-	tRNA	1	1
628	MT-TF	C-T	-	-	tRNA	3	1
629	MT-TF	T-C	-	-	tRNA	93	5
629	MT-TF	T-A	-	-	tRNA	0	1
630	MT-TF	C-T	-	-	tRNA	5	2
632	MT-TF	C-T	-	-	tRNA	1	1
633	MT-TF	A-T	-	-	tRNA	2	1
633	MT-TF	A-G	-	-	tRNA	12	3
634	MT-TF	T-G	-	-	tRNA	1	1
634	MT-TF	T-C	-	-	tRNA	14	2
634	MT-TF	T-A	-	-	tRNA	6	2
635	MT-TF	C-T	-	-	tRNA	5	2
636	MT-TF	A-T	-	-	tRNA	1	1
636	MT-TF	A-G	-	-	tRNA	5	1
643	MT-TF	A-T	-	-	tRNA	1	1
644	MT-TF	A-G	-	-	tRNA	16	1
645	MT-TF	A-AA	-	-	tRNA	1	1
645	MT-HSP2	A-AA	-	-	tRNA	1	1
647	MT-TF	A-G	-	-	tRNA	11	2
648	MT-RNR1	A-G	-	-	rRNA	4	1
650	MT-RNR1	T-C	-	-	rRNA	22	2
652	MT-RNR1	G-del	-	-	rRNA	1	1
653	MT-RNR1	G-T	-	-	rRNA	1	1
654	MT-RNR1	T-C	-	-	rRNA	10	3
655	MT-RNR1	T-G	-	-	rRNA	0	1
656	MT-RNR1	T-C	-	-	rRNA	63	2
658	MT-RNR1	G-T	-	-	rRNA	1	1
663	MT-RNR1	A-G	-	-	rRNA	889	44
664	MT-RNR1	G-GT	-	-	rRNA	0	1
669	MT-RNR1	T-C	-	-	rRNA	66	7
675	MT-RNR1	A-G	-	-	rRNA	1	1
676	MT-RNR1	G-A	-	-	rRNA	14	1
678	MT-RNR1	T-C	-	-	rRNA	15	1
679	MT-RNR1	C-T	-	-	rRNA	5	1
679	MT-RNR1	C-A	-	-	rRNA	2	1
680	MT-RNR1	T-C	-	-	rRNA	104	7
681	MT-RNR1	T-C	-	-	rRNA	96	8
681	MT-RNR1	T-A	-	-	rRNA	0	1
686	MT-RNR1	A-G	-	-	rRNA	3	1
689	MT-RNR1	T-G	-	-	rRNA	0	2
689	MT-RNR1	T-C	-	-	rRNA	4	2
699	MT-RNR1	A-G	-	-	rRNA	2	1
700	MT-RNR1	A-G	-	-	rRNA	1	1
702	MT-RNR1	C-T	-	-	rRNA	3	1
704	MT-RNR1	T-G	-	-	rRNA	1	1
705	MT-RNR1	C-T	-	-	rRNA	3	1
708	MT-RNR1	C-A	-	-	rRNA	1	1
709	MT-RNR1	G-C	-	-	rRNA	1	1
709	MT-RNR1	G-A	-	-	rRNA	3985	96
710	MT-RNR1	T-C	-	-	rRNA	296	10
710	MT-RNR1	T-A	-	-	rRNA	1	1
711	MT-RNR1	T-G	-	-	rRNA	0	1
711	MT-RNR1	T-C	-	-	rRNA	70	5
712	MT-RNR1	C-A	-	-	rRNA	1	1
714	MT-RNR1	A-T	-	-	rRNA	0	1
714	MT-RNR1	A-G	-	-	rRNA	6	1
715	MT-RNR1	G-A	-	-	rRNA	1	1
719	MT-RNR1	G-A	-	-	rRNA	383	3
720	MT-RNR1	T-C	-	-	rRNA	4	1
721	MT-RNR1	T-C	-	-	rRNA	57	9
722	MT-RNR1	C-T	-	-	rRNA	35	10
723	MT-RNR1	A-T	-	-	rRNA	7	3
723	MT-RNR1	A-G	-	-	rRNA	74	5
723	MT-RNR1	A-C	-	-	rRNA	37	7
728	MT-RNR1	C-T	-	-	rRNA	1	1
729	MT-RNR1	T-C	-	-	rRNA	3	1
731	MT-RNR1	A-G	-	-	rRNA	25	1
732	MT-RNR1	A-G	-	-	rRNA	22	1
735	MT-RNR1	A-G	-	-	rRNA	31	2
736	MT-RNR1	C-T	-	-	rRNA	7	4
737	MT-RNR1	C-T	-	-	rRNA	1	1
738	MT-RNR1	A-G	-	-	rRNA	4	1
739	MT-RNR1	C-T	-	-	rRNA	72	3
740	MT-RNR1	G-A	-	-	rRNA	25	5
742	MT-RNR1	T-C	-	-	rRNA	11	3
744	MT-RNR1	A-G	-	-	rRNA	1	1
745	MT-RNR1	A-G	-	-	rRNA	20	6
745	MT-RNR1	A-AT	-	-	rRNA	16	1
746	MT-RNR1	A-G	-	-	rRNA	1	1
747	MT-RNR1	A-G	-	-	rRNA	4	2
747	MT-RNR1	A-AA	-	-	rRNA	1	1
748	MT-RNR1	G-A	-	-	rRNA	6	2
749	MT-RNR1	G-A	-	-	rRNA	8	1
750	MT-RNR1	A-G	-	-	rRNA	30156	103
751	MT-RNR1	A-T	-	-	rRNA	3	2
751	MT-RNR1	A-G	-	-	rRNA	18	4
751	MT-RNR1	A-C	-	-	rRNA	0	1
752	MT-RNR1	C-T	-	-	rRNA	151	16
752	MT-RNR1	C-G	-	-	rRNA	5	1
752	MT-RNR1	C-A	-	-	rRNA	3	1
755	MT-RNR1	G-A	-	-	rRNA	2	1
756	MT-RNR1	C-T	-	-	rRNA	2	1
760	MT-RNR1	A-AC	-	-	rRNA	1	1
761	MT-RNR1	A-G	-	-	rRNA	4	3
764	MT-RNR1	A-G	-	-	rRNA	1	1
769	MT-RNR1	G-A	-	-	rRNA	2756	26
770	MT-RNR1	C-T	-	-	rRNA	15	3
771	MT-RNR1	A-G	-	-	rRNA	3	1
772	MT-RNR1	A-T	-	-	rRNA	0	1
772	MT-RNR1	A-G	-	-	rRNA	1	1
773	MT-RNR1	T-C	-	-	rRNA	3	1
775	MT-RNR1	C-T	-	-	rRNA	1	1
780	MT-RNR1	C-CC	-	-	rRNA	1	1
781	MT-RNR1	A-del	-	-	rRNA	1	1
783	MT-RNR1	A-G	-	-	rRNA	10	1
789	MT-RNR1	T-C	-	-	rRNA	53	7
789	MT-RNR1	T-A	-	-	rRNA	3	1
792	MT-RNR1	C-T	-	-	rRNA	3	1
793	MT-RNR1	C-T	-	-	rRNA	16	3
793	MT-RNR1	C-G	-	-	rRNA	1	1
794	MT-RNR1	T-C	-	-	rRNA	25	6
794	MT-RNR1	T-A	-	-	rRNA	42	2
795	MT-RNR1	A-T	-	-	rRNA	1	1
795	MT-RNR1	A-G	-	-	rRNA	2	1
796	MT-RNR1	G-A	-	-	rRNA	3	1
801	MT-RNR1	A-G	-	-	rRNA	6	1
802	MT-RNR1	C-del	-	-	rRNA	1	1
804	MT-RNR1	C-T	-	-	rRNA	1	1
806	MT-RNR1	C-T	-	-	rRNA	1	1
808	MT-RNR1	C-T	-	-	rRNA	6	1
811	MT-RNR1	G-A	-	-	rRNA	2	1
813	MT-RNR1	A-G	-	-	rRNA	135	9
814	MT-RNR1	A-G	-	-	rRNA	3	3
822	MT-RNR1	G-A	-	-	rRNA	1	1
824	MT-RNR1	T-C	-	-	rRNA	26	4
825	MT-RNR1	T-C	-	-	rRNA	1	1
825	MT-RNR1	T-A	-	-	rRNA	1795	15
827	MT-RNR1	A-G	-	-	rRNA	681	22
827	MT-RNR1	A-C	-	-	rRNA	0	1
829	MT-RNR1	C-T	-	-	rRNA	1	1
829	MT-RNR1	C-CC	-	-	rRNA	1	1
834	MT-RNR1	G-A	-	-	rRNA	1	1
839	MT-RNR1	A-G	-	-	rRNA	3	1
841	MT-RNR1	A-G	-	-	rRNA	0	1
845	MT-RNR1	A-G	-	-	rRNA	1	1
849	MT-RNR1	T-C	-	-	rRNA	2	1
850	MT-RNR1	T-C	-	-	rRNA	110	3
851	MT-RNR1	A-G	-	-	rRNA	29	4
856	MT-RNR1	A-G	-	-	rRNA	19	4
857	MT-RNR1	G-A	-	-	rRNA	2	1
859	MT-RNR1	T-C	-	-	rRNA	1	1
861	MT-RNR1	T-C	-	-	rRNA	1	1
862	MT-RNR1	A-G	-	-	rRNA	6	1
866	MT-RNR1	A-G	-	-	rRNA	5	1
867	MT-RNR1	C-T	-	-	rRNA	8	1
867	MT-RNR1	C-del	-	-	rRNA	1	1
868	MT-RNR1	C-T	-	-	rRNA	16	2
869	MT-RNR1	C-T	-	-	rRNA	63	4
870	MT-RNR1	C-T	-	-	rRNA	34	4
870	MT-RNR1	C-A	-	-	rRNA	0	1
884	MT-RNR1	T-C	-	-	rRNA	1	1
894	MT-RNR1	C-A	-	-	rRNA	1	1
895	MT-RNR1	C-T	-	-	rRNA	3	1
895	MT-RNR1	C-G	-	-	rRNA	1	1
895	MT-RNR1	C-A	-	-	rRNA	1	1
896	MT-RNR1	A-G	-	-	rRNA	33	1
897	MT-RNR1	C-T	-	-	rRNA	1	2
906	MT-RNR1	C-T	-	-	rRNA	6	1
918	MT-RNR1	A-G	-	-	rRNA	2	1
921	MT-RNR1	T-C	-	-	rRNA	217	14
922	MT-RNR1	C-T	-	-	rRNA	3	2
922	MT-RNR1	C-A	-	-	rRNA	4	1
928	MT-RNR1	A-G	-	-	rRNA	12	1
930	MT-RNR1	G-T	-	-	rRNA	1	1
930	MT-RNR1	G-C	-	-	rRNA	26	1
930	MT-RNR1	G-A	-	-	rRNA	632	23
931	MT-RNR1	C-T	-	-	rRNA	3	1
934	MT-RNR1	G-C	-	-	rRNA	1	1
935	MT-RNR1	C-A	-	-	rRNA	1	1
941	MT-RNR1	G-A	-	-	rRNA	1	1
942	MT-RNR1	A-G	-	-	rRNA	25	3
951	MT-RNR1	G-A	-	-	rRNA	241	20
953	MT-RNR1	T-C	-	-	rRNA	4	5
954	MT-RNR1	C-T	-	-	rRNA	8	2
955	MT-RNR1	A-G	-	-	rRNA	0	2
955	MT-RNR1	A-C	-	-	rRNA	3	1
955	MT-RNR1	A-ACCCCCC	-	-	rRNA	2	1
955	MT-RNR1	A-ACCCCC	-	-	rRNA	2	1
955	MT-RNR1	A-ACCCC	-	-	rRNA	7	1
955	MT-RNR1	A-ACCC	-	-	rRNA	22	1
955	MT-RNR1	A-ACC	-	-	rRNA	48	1
955	MT-RNR1	A-del	-	-	rRNA	1	1
956	MT-RNR1	C-T	-	-	rRNA	2	1
956	MT-RNR1	C-del	-	-	rRNA	33	1
957	MT-RNR1	C-T	-	-	rRNA	18	2
958	MT-RNR1	C-T	-	-	rRNA	8	2
959	MT-RNR1	C-T	-	-	rRNA	23	3
960	MT-RNR1	CT-del	-	-	rRNA	1	1
960	MT-RNR1	C-T	-	-	rRNA	2	1
960	MT-RNR1	C-CCC	-	-	rRNA	0	1
960	MT-RNR1	C-CC	-	-	rRNA	174	17
960	MT-RNR1	C-del	-	-	rRNA	0	4
961	MT-RNR1	T-G	-	-	rRNA	121	16
961	MT-RNR1	T-C	-	-	rRNA	312	16
961	MT-RNR1	T-A	-	-	rRNA	1	1
961	MT-RNR1	T-del	-	-	rRNA	0	3
962	MT-RNR1	C-A	-	-	rRNA	1	1
962	MT-RNR1	C-del	-	-	rRNA	4	1
964	MT-RNR1	C-A	-	-	rRNA	0	2
965	MT-RNR1	C-CCN	-	-	rRNA	2	1
965	MT-RNR1	C-del	-	-	rRNA	0	1
966	MT-RNR1	A-C	-	-	rRNA	1	1
966	MT-RNR1	A-ACC	-	-	rRNA	1	1
966	MT-RNR1	A-AC	-	-	rRNA	1	1
971	MT-RNR1	A-G	-	-	rRNA	1	1
978	MT-RNR1	A-G	-	-	rRNA	7	1
979	MT-RNR1	C-T	-	-	rRNA	13	2
980	MT-RNR1	T-G	-	-	rRNA	1	1
980	MT-RNR1	T-C	-	-	rRNA	176	11
981	MT-RNR1	C-T	-	-	rRNA	1	1
982	MT-RNR1	A-G	-	-	rRNA	3	1
983	MT-RNR1	C-T	-	-	rRNA	6	2
984	MT-RNR1	C-A	-	-	rRNA	1	1
986	MT-RNR1	G-T	-	-	rRNA	1	1
986	MT-RNR1	G-C	-	-	rRNA	1	1
988	MT-RNR1	G-T	-	-	rRNA	1	1
988	MT-RNR1	G-A	-	-	rRNA	27	5
989	MT-RNR1	T-A	-	-	rRNA	0	1
990	MT-RNR1	T-C	-	-	rRNA	19	1
993	MT-RNR1	A-del	-	-	rRNA	2	1
994	MT-RNR1	A-G	-	-	rRNA	1	1
996	MT-RNR1	A-G	-	-	rRNA	1	1
997	MT-RNR1	A-G	-	-	rRNA	1	1
998	MT-RNR1	A-G	-	-	rRNA	4	1
998	MT-RNR1	A-AA	-	-	rRNA	1	1
1000	MT-RNR1	T-G	-	-	rRNA	2	1
1000	MT-RNR1	T-C	-	-	rRNA	1	1
1000	MT-RNR1	T-A	-	-	rRNA	1	1
1002	MT-RNR1	C-T	-	-	rRNA	10	1
1005	MT-RNR1	T-C	-	-	rRNA	121	13
1006	MT-RNR1	T-C	-	-	rRNA	1	1
1006	MT-RNR1	T-A	-	-	rRNA	1	1
1007	MT-RNR1	G-C	-	-	rRNA	1	1
1007	MT-RNR1	G-A	-	-	rRNA	43	4
1008	MT-RNR1	A-G	-	-	rRNA	24	4
1009	MT-RNR1	C-T	-	-	rRNA	12	3
1013	MT-RNR1	A-G	-	-	rRNA	1	1
1014	MT-RNR1	A-G	-	-	rRNA	2	1
1016	MT-RNR1	T-C	-	-	rRNA	1	1
1018	MT-RNR1	G-A	-	-	rRNA	2749	20
1019	MT-RNR1	A-G	-	-	rRNA	3	1
1021	MT-RNR1	T-A	-	-	rRNA	1	1
1027	MT-RNR1	A-G	-	-	rRNA	10	1
1031	MT-RNR1	G-A	-	-	rRNA	1	1
1038	MT-RNR1	C-T	-	-	rRNA	2	1
1039	MT-RNR1	A-G	-	-	rRNA	0	1
1040	MT-RNR1	T-C	-	-	rRNA	59	2
1041	MT-RNR1	A-G	-	-	rRNA	170	10
1044	MT-RNR1	T-C	-	-	rRNA	1	1
1047	MT-RNR1	A-G	-	-	rRNA	33	4
1048	MT-RNR1	C-T	-	-	rRNA	1170	17
1051	MT-RNR1	A-G	-	-	rRNA	1	1
1053	MT-RNR1	A-T	-	-	rRNA	2	1
1053	MT-RNR1	A-G	-	-	rRNA	11	1
1054	MT-RNR1	A-G	-	-	rRNA	0	1
1055	MT-RNR1	T-G	-	-	rRNA	1	1
1061	MT-RNR1	A-C	-	-	rRNA	1	1
1063	MT-RNR1	A-G	-	-	rRNA	4	1
1081	MT-RNR1	T-C	-	-	rRNA	1	1
1092	MT-RNR1	G-C	-	-	rRNA	1	1
1094	MT-RNR1	T-C	-	-	rRNA	1	1
1095	MT-RNR1	T-C	-	-	rRNA	39	3
1106	MT-RNR1	C-T	-	-	rRNA	11	2
1107	MT-RNR1	T-C	-	-	rRNA	262	16
1116	MT-RNR1	A-G	-	-	rRNA	2	1
1117	MT-RNR1	A-G	-	-	rRNA	17	3
1118	MT-RNR1	A-G	-	-	rRNA	4	1
1119	MT-RNR1	T-C	-	-	rRNA	127	9
1120	MT-RNR1	C-T	-	-	rRNA	19	2
1125	MT-RNR1	A-G	-	-	rRNA	1	1
1139	MT-RNR1	A-del	-	-	rRNA	0	1
1143	MT-RNR1	C-A	-	-	rRNA	1	1
1148	MT-RNR1	A-G	-	-	rRNA	4	2
1149	MT-RNR1	G-A	-	-	rRNA	1	1
1153	MT-RNR1	C-T	-	-	rRNA	0	1
1154	MT-RNR1	A-T	-	-	rRNA	2	1
1154	MT-RNR1	A-C	-	-	rRNA	0	1
1160	MT-RNR1	A-G	-	-	rRNA	1	1
1161	MT-RNR1	A-G	-	-	rRNA	1	1
1166	MT-RNR1	A-del	-	-	rRNA	1	1
1168	MT-RNR1	A-G	-	-	rRNA	0	1
1168	MT-RNR1	A-C	-	-	rRNA	1	1
1173	MT-RNR1	C-T	-	-	rRNA	3	1
1183	MT-RNR1	T-C	-	-	rRNA	1	1
1185	MT-RNR1	C-T	-	-	rRNA	35	4
1186	MT-RNR1	A-T	-	-	rRNA	1	1
1187	MT-RNR1	T-C	-	-	rRNA	21	4
1189	MT-RNR1	T-C	-	-	rRNA	1141	22
1190	MT-RNR1	C-T	-	-	rRNA	1	1
1192	MT-RNR1	C-T	-	-	rRNA	7	1
1192	MT-RNR1	C-A	-	-	rRNA	1	1
1193	MT-RNR1	T-C	-	-	rRNA	88	7
1198	MT-RNR1	A-G	-	-	rRNA	1	1
1199	MT-RNR1	G-A	-	-	rRNA	2	1
1211	MT-RNR1	G-A	-	-	rRNA	42	3
1216	MT-RNR1	C-T	-	-	rRNA	0	1
1219	MT-RNR1	T-C	-	-	rRNA	0	2
1222	MT-RNR1	A-G	-	-	rRNA	22	1
1226	MT-RNR1	C-T	-	-	rRNA	0	1
1227	MT-RNR1	G-C	-	-	rRNA	0	1
1231	MT-RNR1	A-T	-	-	rRNA	1	1
1235	MT-RNR1	T-C	-	-	rRNA	3	1
1236	MT-RNR1	C-T	-	-	rRNA	1	1
1240	MT-RNR1	A-G	-	-	rRNA	1	1
1241	MT-RNR1	C-T	-	-	rRNA	1	1
1243	MT-RNR1	T-C	-	-	rRNA	563	15
1246	MT-RNR1	T-C	-	-	rRNA	1	1
1250	MT-RNR1	C-T	-	-	rRNA	2	1
1255	MT-RNR1	T-C	-	-	rRNA	1	1
1263	MT-RNR1	G-C	-	-	rRNA	0	1
1263	MT-RNR1	G-A	-	-	rRNA	1	1
1266	MT-RNR1	A-C	-	-	rRNA	1	1
1275	MT-RNR1	A-G	-	-	rRNA	2	1
1277	MT-RNR1	A-C	-	-	rRNA	1	1
1282	MT-RNR1	G-A	-	-	rRNA	5	1
1283	MT-RNR1	A-del	-	-	rRNA	1	1
1284	MT-RNR1	T-C	-	-	rRNA	26	2
1287	MT-RNR1	A-G	-	-	rRNA	1	1
1288	MT-RNR1	G-C	-	-	rRNA	0	1
1289	MT-RNR1	G-A	-	-	rRNA	2	1
1290	MT-RNR1	C-T	-	-	rRNA	9	3
1291	MT-RNR1	T-C	-	-	rRNA	23	3
1291	MT-RNR1	T-A	-	-	rRNA	3	1
1292	MT-RNR1	A-G	-	-	rRNA	2	1
1294	MT-RNR1	A-C	-	-	rRNA	1	1
1297	MT-RNR1	G-A	-	-	rRNA	1	1
1299	MT-RNR1	A-G	-	-	rRNA	7	2
1303	MT-RNR1	G-A	-	-	rRNA	35	5
1306	MT-RNR1	A-C	-	-	rRNA	1	1
1307	MT-RNR1	G-A	-	-	rRNA	2	1
1308	MT-RNR1	T-C	-	-	rRNA	1	1
1309	MT-RNR1	A-G	-	-	rRNA	3	3
1310	MT-RNR1	C-T	-	-	rRNA	29	9
1311	MT-RNR1	C-CNNN	-	-	rRNA	1	1
1313	MT-RNR1	A-G	-	-	rRNA	4	1
1313	MT-RNR1	A-C	-	-	rRNA	4	1
1315	MT-RNR1	G-A	-	-	rRNA	1	1
1320	MT-RNR1	G-A	-	-	rRNA	1	1
1326	MT-RNR1	A-G	-	-	rRNA	0	1
1331	MT-RNR1	A-G	-	-	rRNA	4	2
1341	MT-RNR1	C-T	-	-	rRNA	19	3
1342	MT-RNR1	C-T	-	-	rRNA	16	4
1345	MT-RNR1	G-A	-	-	rRNA	1	1
1346	MT-RNR1	A-G	-	-	rRNA	3	1
1347	MT-RNR1	G-A	-	-	rRNA	0	1
1352	MT-RNR1	C-A	-	-	rRNA	3	1
1355	MT-RNR1	G-A	-	-	rRNA	1	1
1356	MT-RNR1	A-T	-	-	rRNA	1	1
1368	MT-RNR1	T-C	-	-	rRNA	3	1
1371	MT-RNR1	T-TT	-	-	rRNA	1	1
1373	MT-RNR1	T-C	-	-	rRNA	1	1
1374	MT-RNR1	A-T	-	-	rRNA	3	1
1374	MT-RNR1	A-G	-	-	rRNA	1	1
1375	MT-RNR1	C-T	-	-	rRNA	9	2
1377	MT-RNR1	C-T	-	-	rRNA	4	1
1377	MT-RNR1	C-G	-	-	rRNA	1	1
1378	MT-RNR1	C-CC	-	-	rRNA	1	1
1380	MT-RNR1	G-A	-	-	rRNA	1	1
1382	MT-RNR1	A-C	-	-	rRNA	137	19
1386	MT-RNR1	T-C	-	-	rRNA	35	1
1389	MT-RNR1	G-T	-	-	rRNA	1	1
1389	MT-RNR1	G-A	-	-	rRNA	0	1
1391	MT-RNR1	T-C	-	-	rRNA	106	5
1392	MT-RNR1	A-del	-	-	rRNA	1	1
1393	MT-RNR1	G-A	-	-	rRNA	59	6
1396	MT-RNR1	C-T	-	-	rRNA	3	1
1398	MT-RNR1	T-TT	-	-	rRNA	1	1
1400	MT-RNR1	T-TT	-	-	rRNA	1	1
1402	MT-RNR1	A-C	-	-	rRNA	1	1
1405	MT-RNR1	C-T	-	-	rRNA	2	1
1406	MT-RNR1	T-C	-	-	rRNA	111	11
1407	MT-RNR1	T-C	-	-	rRNA	1	1
1407	MT-RNR1	T-A	-	-	rRNA	6	1
1408	MT-RNR1	A-del	-	-	rRNA	1	1
1409	MT-RNR1	A-del	-	-	rRNA	0	1
1412	MT-RNR1	G-GG	-	-	rRNA	1	1
1413	MT-RNR1	T-C	-	-	rRNA	44	4
1413	MT-RNR1	T-del	-	-	rRNA	1	1
1415	MT-RNR1	G-A	-	-	rRNA	39	3
1416	MT-RNR1	A-G	-	-	rRNA	1	1
1420	MT-RNR1	T-C	-	-	rRNA	77	5
1431	MT-RNR1	G-T	-	-	rRNA	0	1
1431	MT-RNR1	G-A	-	-	rRNA	0	1
1438	MT-RNR1	A-G	-	-	rRNA	28934	111
1440	MT-RNR1	G-A	-	-	rRNA	2	1
1442	MT-RNR1	G-A	-	-	rRNA	248	9
1443	MT-RNR1	T-C	-	-	rRNA	0	1
1452	MT-RNR1	T-C	-	-	rRNA	37	2
1453	MT-RNR1	A-G	-	-	rRNA	57	1
1461	MT-RNR1	A-G	-	-	rRNA	13	1
1461	MT-RNR1	A-C	-	-	rRNA	1	1
1462	MT-RNR1	G-T	-	-	rRNA	31	2
1462	MT-RNR1	G-A	-	-	rRNA	160	15
1465	MT-RNR1	C-T	-	-	rRNA	2	1
1466	MT-RNR1	C-T	-	-	rRNA	1	1
1472	MT-RNR1	G-A	-	-	rRNA	2	2
1473	MT-RNR1	C-T	-	-	rRNA	4	2
1495	MT-RNR1	C-T	-	-	rRNA	1	1
1498	MT-RNR1	C-T	-	-	rRNA	1	1
1503	MT-RNR1	G-A	-	-	rRNA	86	6
1508	MT-RNR1	C-T	-	-	rRNA	19	1
1511	MT-RNR1	C-CT	-	-	rRNA	1	1
1517	MT-RNR1	A-G	-	-	rRNA	2	1
1520	MT-RNR1	T-C	-	-	rRNA	20	4
1521	MT-RNR1	T-C	-	-	rRNA	1	1
1524	MT-RNR1	A-G	-	-	rRNA	11	1
1530	MT-RNR1	A-G	-	-	rRNA	9	3
1531	MT-RNR1	C-T	-	-	rRNA	14	2
1535	MT-RNR1	T-C	-	-	rRNA	0	1
1536	MT-RNR1	A-G	-	-	rRNA	15	3
1537	MT-RNR1	C-T	-	-	rRNA	4	3
1539	MT-RNR1	C-A	-	-	rRNA	1	1
1541	MT-RNR1	T-C	-	-	rRNA	40	5
1542	MT-RNR1	T-C	-	-	rRNA	1	1
1547	MT-RNR1	T-TT	-	-	rRNA	2	1
1556	MT-RNR1	C-T	-	-	rRNA	0	1
1585	MT-RNR1	A-G	-	-	rRNA	2	1
1594	MT-RNR1	G-A	-	-	rRNA	1	1
1596	MT-RNR1	A-G	-	-	rRNA	1	1
1598	MT-RNR1	G-A	-	-	rRNA	398	28
1601	MT-RNR1	C-T	-	-	rRNA	2	1
1603	MT-TV	A-G	-	-	tRNA	1	2
1607	MT-TV	T-C	-	-	tRNA	3	1
1608	MT-TV	G-A	-	-	tRNA	1	1
1618	MT-TV	A-G	-	-	tRNA	6	3
1619	MT-TV	C-T	-	-	tRNA	1	1
1625	MT-TV	A-G	-	-	tRNA	5	1
1627	MT-TV	C-A	-	-	tRNA	3	1
1628	MT-TV	C-T	-	-	tRNA	2	1
1629	MT-TV	A-G	-	-	tRNA	1	1
1633	MT-TV	T-C	-	-	tRNA	2	1
1636	MT-TV	A-G	-	-	tRNA	1	1
1640	MT-TV	A-G	-	-	tRNA	2	1
1643	MT-TV	A-G	-	-	tRNA	0	1
1646	MT-TV	T-C	-	-	tRNA	2	1
1652	MT-TV	C-A	-	-	tRNA	2	1
1654	MT-TV	T-C	-	-	tRNA	3	1
1655	MT-TV	A-del	-	-	tRNA	5	1
1656	MT-TV	A-G	-	-	tRNA	9	1
1656	MT-TV	A-del	-	-	tRNA	0	1
1657	MT-TV	C-T	-	-	tRNA	2	1
1658	MT-TV	T-C	-	-	tRNA	3	1
1661	MT-TV	A-T	-	-	tRNA	2	1
1661	MT-TV	A-G	-	-	tRNA	1	1
1662	MT-TV	C-T	-	-	tRNA	1	1
1664	MT-TV	G-C	-	-	tRNA	1	1
1664	MT-TV	G-A	-	-	tRNA	94	5
1670	MT-TV	A-T	-	-	tRNA	14	2
1673	MT-RNR2	T-C	-	-	rRNA	10	1
1675	MT-RNR2	A-G	-	-	rRNA	2	1
1676	MT-RNR2	A-G	-	-	rRNA	8	1
1677	MT-RNR2	C-T	-	-	rRNA	21	3
1679	MT-RNR2	T-C	-	-	rRNA	0	1
1686	MT-RNR2	A-T	-	-	rRNA	1	1
1686	MT-RNR2	A-G	-	-	rRNA	6	1
1692	MT-RNR2	A-T	-	-	rRNA	42	4
1692	MT-RNR2	A-G	-	-	rRNA	127	4
1692	MT-RNR2	A-C	-	-	rRNA	8	1
1693	MT-RNR2	C-T	-	-	rRNA	1	1
1694	MT-RNR2	T-C	-	-	rRNA	55	2
1698	MT-RNR2	C-T	-	-	rRNA	0	1
1699	MT-RNR2	C-T	-	-	rRNA	2	1
1700	MT-RNR2	T-TC	-	-	rRNA	1	1
1700	MT-RNR2	T-C	-	-	rRNA	215	8
1700	MT-RNR2	T-A	-	-	rRNA	1	1
1703	MT-RNR2	C-T	-	-	rRNA	79	4
1706	MT-RNR2	C-T	-	-	rRNA	80	3
1706	MT-RNR2	C-G	-	-	rRNA	1	1
1707	MT-RNR2	C-T	-	-	rRNA	1	1
1708	MT-RNR2	A-T	-	-	rRNA	2	1
1709	MT-RNR2	G-T	-	-	rRNA	9	1
1709	MT-RNR2	G-A	-	-	rRNA	110	11
1710	MT-RNR2	A-C	-	-	rRNA	4	1
1711	MT-RNR2	C-T	-	-	rRNA	6	2
1713	MT-RNR2	A-G	-	-	rRNA	1	1
1715	MT-RNR2	C-T	-	-	rRNA	124	10
1716	MT-RNR2	T-C	-	-	rRNA	7	2
1717	MT-RNR2	T-G	-	-	rRNA	1	1
1717	MT-RNR2	T-C	-	-	rRNA	18	2
1718	MT-RNR2	A-AA	-	-	rRNA	8	1
1719	MT-RNR2	G-GG	-	-	rRNA	18	1
1719	MT-RNR2	G-A	-	-	rRNA	1531	54
1720	MT-RNR2	C-T	-	-	rRNA	2	1
1720	MT-RNR2	C-A	-	-	rRNA	0	1
1721	MT-RNR2	C-T	-	-	rRNA	213	10
1722	MT-RNR2	A-G	-	-	rRNA	1	1
1733	MT-RNR2	C-T	-	-	rRNA	37	2
1734	MT-RNR2	C-T	-	-	rRNA	20	3
1735	MT-RNR2	A-G	-	-	rRNA	2	1
1736	MT-RNR2	A-G	-	-	rRNA	886	27
1737	MT-RNR2	A-G	-	-	rRNA	8	1
1738	MT-RNR2	T-C	-	-	rRNA	259	4
1746	MT-RNR2	A-G	-	-	rRNA	3	1
1747	MT-RNR2	G-A	-	-	rRNA	0	1
1749	MT-RNR2	C-T	-	-	rRNA	1	1
1760	MT-RNR2	G-A	-	-	rRNA	9	1
1761	MT-RNR2	A-T	-	-	rRNA	0	1
1762	MT-RNR2	A-G	-	-	rRNA	3	1
1763	MT-RNR2	A-G	-	-	rRNA	20	3
1764	MT-RNR2	C-T	-	-	rRNA	1	1
1766	MT-RNR2	T-G	-	-	rRNA	1	1
1766	MT-RNR2	T-C	-	-	rRNA	23	1
1767	MT-RNR2	G-A	-	-	rRNA	1	1
1768	MT-RNR2	G-A	-	-	rRNA	2	2
1770	MT-RNR2	G-C	-	-	rRNA	1	1
1772	MT-RNR2	A-T	-	-	rRNA	1	1
1778	MT-RNR2	T-C	-	-	rRNA	1	1
1780	MT-RNR2	T-C	-	-	rRNA	183	5
1788	MT-RNR2	C-T	-	-	rRNA	4	1
1789	MT-RNR2	A-G	-	-	rRNA	1	1
1789	MT-RNR2	A-del	-	-	rRNA	1	1
1790	MT-RNR2	A-G	-	-	rRNA	6	1
1793	MT-RNR2	G-A	-	-	rRNA	1	1
1798	MT-RNR2	A-G	-	-	rRNA	1	1
1799	MT-RNR2	T-C	-	-	rRNA	1	1
1802	MT-RNR2	A-G	-	-	rRNA	2	1
1804	MT-RNR2	A-G	-	-	rRNA	12	2
1806	MT-RNR2	T-C	-	-	rRNA	9	2
1808	MT-RNR2	A-G	-	-	rRNA	8	2
1809	MT-RNR2	T-C	-	-	rRNA	36	1
1810	MT-RNR2	A-T	-	-	rRNA	1	1
1810	MT-RNR2	A-G	-	-	rRNA	2	1
1811	MT-RNR2	A-T	-	-	rRNA	1	1
1811	MT-RNR2	A-G	-	-	rRNA	2449	37
1812	MT-RNR2	C-T	-	-	rRNA	4	1
1817	MT-RNR2	C-T	-	-	rRNA	1	1
1819	MT-RNR2	T-C	-	-	rRNA	13	2
1820	MT-RNR2	A-G	-	-	rRNA	4	2
1821	MT-RNR2	A-G	-	-	rRNA	29	2
1822	MT-RNR2	T-C	-	-	rRNA	177	3
1824	MT-RNR2	T-C	-	-	rRNA	71	7
1829	MT-RNR2	A-G	-	-	rRNA	4	1
1832	MT-RNR2	A-G	-	-	rRNA	4	1
1833	MT-RNR2	C-T	-	-	rRNA	3	1
1834	MT-RNR2	T-C	-	-	rRNA	17	5
1835	MT-RNR2	A-G	-	-	rRNA	2	1
1836	MT-RNR2	A-G	-	-	rRNA	15	3
1837	MT-RNR2	C-G	-	-	rRNA	1	1
1838	MT-RNR2	C-T	-	-	rRNA	1	1
1842	MT-RNR2	A-T	-	-	rRNA	1	1
1842	MT-RNR2	A-G	-	-	rRNA	98	6
1848	MT-RNR2	T-C	-	-	rRNA	1	1
1850	MT-RNR2	T-C	-	-	rRNA	102	6
1855	MT-RNR2	A-G	-	-	rRNA	1	1
1858	MT-RNR2	G-A	-	-	rRNA	0	1
1860	MT-RNR2	A-G	-	-	rRNA	1	1
1861	MT-RNR2	T-C	-	-	rRNA	2	1
1864	MT-RNR2	A-G	-	-	rRNA	2	1
1866	MT-RNR2	T-C	-	-	rRNA	1	1
1869	MT-RNR2	A-C	-	-	rRNA	1	1
1871	MT-RNR2	A-G	-	-	rRNA	3	2
1872	MT-RNR2	T-C	-	-	rRNA	10	3
1878	MT-RNR2	T-C	-	-	rRNA	1	1
1881	MT-RNR2	A-G	-	-	rRNA	1	1
1884	MT-RNR2	G-A	-	-	rRNA	3	1
1887	MT-RNR2	A-C	-	-	rRNA	1	1
1888	MT-RNR2	G-C	-	-	rRNA	5	1
1888	MT-RNR2	G-A	-	-	rRNA	1713	25
1891	MT-RNR2	A-T	-	-	rRNA	1	1
1891	MT-RNR2	A-G	-	-	rRNA	3	1
1892	MT-RNR2	A-G	-	-	rRNA	1	1
1896	MT-RNR2	T-C	-	-	rRNA	5	2
1900	MT-RNR2	A-G	-	-	rRNA	15	4
1900	MT-RNR2	A-C	-	-	rRNA	2	2
1901	MT-RNR2	C-T	-	-	rRNA	3	1
1909	MT-RNR2	A-G	-	-	rRNA	2	1
1910	MT-RNR2	C-T	-	-	rRNA	1	1
1914	MT-RNR2	A-G	-	-	rRNA	1	1
1915	MT-RNR2	C-A	-	-	rRNA	1	1
1917	MT-RNR2	A-G	-	-	rRNA	1	1
1923	MT-RNR2	C-T	-	-	rRNA	1	1
1926	MT-RNR2	A-T	-	-	rRNA	5	1
1926	MT-RNR2	A-G	-	-	rRNA	9	1
1927	MT-RNR2	G-A	-	-	rRNA	6	2
1934	MT-RNR2	T-C	-	-	rRNA	1	1
1935	MT-RNR2	A-G	-	-	rRNA	22	2
1936	MT-RNR2	A-G	-	-	rRNA	0	1
1937	MT-RNR2	A-C	-	-	rRNA	0	1
1938	MT-RNR2	A-T	-	-	rRNA	0	1
1938	MT-RNR2	A-AA	-	-	rRNA	2	1
1943	MT-RNR2	A-G	-	-	rRNA	12	2
1948	MT-RNR2	C-del	-	-	rRNA	1	1
1949	MT-RNR2	G-A	-	-	rRNA	1	1
1955	MT-RNR2	G-A	-	-	rRNA	1	1
1957	MT-RNR2	A-G	-	-	rRNA	5	1
1958	MT-RNR2	G-A	-	-	rRNA	6	1
1960	MT-RNR2	A-AA	-	-	rRNA	0	1
1961	MT-RNR2	A-G	-	-	rRNA	2	1
1963	MT-RNR2	A-AA	-	-	rRNA	1	1
1966	MT-RNR2	G-A	-	-	rRNA	2	1
1969	MT-RNR2	G-C	-	-	rRNA	1	1
1971	MT-RNR2	A-G	-	-	rRNA	1	1
1973	MT-RNR2	G-A	-	-	rRNA	2	1
1974	MT-RNR2	A-G	-	-	rRNA	1	1
1977	MT-RNR2	T-C	-	-	rRNA	30	3
1978	MT-RNR2	A-T	-	-	rRNA	1	1
1978	MT-RNR2	A-G	-	-	rRNA	6	2
1978	MT-RNR2	A-C	-	-	rRNA	3	1
1991	MT-RNR2	A-G	-	-	rRNA	1	1
1991	MT-RNR2	A-C	-	-	rRNA	1	1
1992	MT-RNR2	C-T	-	-	rRNA	2	1
1995	MT-RNR2	A-G	-	-	rRNA	1	1
1999	MT-RNR2	A-G	-	-	rRNA	1	1
2000	MT-RNR2	C-T	-	-	rRNA	66	3
2003	MT-RNR2	A-G	-	-	rRNA	1	1
2007	MT-RNR2	T-C	-	-	rRNA	1	1
2010	MT-RNR2	T-C	-	-	rRNA	26	3
2014	MT-RNR2	A-T	-	-	rRNA	0	1
2023	MT-RNR2	T-C	-	-	rRNA	1	1
2028	MT-RNR2	G-A	-	-	rRNA	2	1
2031	MT-RNR2	A-T	-	-	rRNA	0	1
2040	MT-RNR2	G-A	-	-	rRNA	1	1
2044	MT-RNR2	A-G	-	-	rRNA	3	1
2045	MT-RNR2	A-G	-	-	rRNA	22	1
2056	MT-RNR2	G-A	-	-	rRNA	30	3
2057	MT-RNR2	C-T	-	-	rRNA	1	1
2059	MT-RNR2	C-T	-	-	rRNA	1	1
2060	MT-RNR2	A-G	-	-	rRNA	7	2
2060	MT-RNR2	A-C	-	-	rRNA	1	1
2061	MT-RNR2	C-T	-	-	rRNA	4	1
2065	MT-RNR2	A-G	-	-	rRNA	5	1
2068	MT-RNR2	C-T	-	-	rRNA	6	1
2069	MT-RNR2	T-C	-	-	rRNA	4	1
2070	MT-RNR2	C-T	-	-	rRNA	2	1
2071	MT-RNR2	T-G	-	-	rRNA	1	1
2071	MT-RNR2	T-C	-	-	rRNA	11	1
2071	MT-RNR2	T-del	-	-	rRNA	1	1
2072	MT-RNR2	A-G	-	-	rRNA	26	2
2072	MT-RNR2	A-AT	-	-	rRNA	1	1
2072	MT-RNR2	A-del	-	-	rRNA	11	1
2074	MT-RNR2	A-del	-	-	rRNA	0	1
2075	MT-RNR2	T-C	-	-	rRNA	3	1
2078	MT-RNR2	C-T	-	-	rRNA	2	1
2079	MT-RNR2	C-T	-	-	rRNA	1	1
2080	MT-RNR2	T-C	-	-	rRNA	27	2
2083	MT-RNR2	T-C	-	-	rRNA	36	3
2086	MT-RNR2	A-AA	-	-	rRNA	1	1
2087	MT-RNR2	T-C	-	-	rRNA	1	1
2092	MT-RNR2	C-T	-	-	rRNA	262	10
2093	MT-RNR2	T-C	-	-	rRNA	1	1
2095	MT-RNR2	T-C	-	-	rRNA	2	1
2098	MT-RNR2	G-A	-	-	rRNA	51	5
2109	MT-RNR2	A-T	-	-	rRNA	2	2
2109	MT-RNR2	A-G	-	-	rRNA	7	1
2118	MT-RNR2	T-C	-	-	rRNA	1	1
2119	MT-RNR2	T-C	-	-	rRNA	2	1
2120	MT-RNR2	G-A	-	-	rRNA	13	1
2121	MT-RNR2	G-C	-	-	rRNA	1	1
2122	MT-RNR2	A-T	-	-	rRNA	1	1
2124	MT-RNR2	A-G	-	-	rRNA	7	2
2130	MT-RNR2	A-del	-	-	rRNA	2	1
2133	MT-RNR2	A-G	-	-	rRNA	1	1
2135	MT-RNR2	A-G	-	-	rRNA	2	1
2140	MT-RNR2	G-A	-	-	rRNA	18	2
2141	MT-RNR2	T-TAG	-	-	rRNA	3	1
2141	MT-RNR2	T-C	-	-	rRNA	47	2
2145	MT-RNR2	G-A	-	-	rRNA	15	1
2149	MT-RNR2	G-A	-	-	rRNA	2	1
2151	MT-RNR2	A-AA	-	-	see also 2156	0	2
2156	MT-RNR2	A-AA	-	-	see also 2151	166	2
2157	MT-RNR2	T-TA	-	-	rRNA	1	1
2157	MT-RNR2	T-C	-	-	rRNA	5	1
2157	MT-RNR2	T-A	-	-	rRNA	2	1
2158	MT-RNR2	T-C	-	-	rRNA	128	11
2159	MT-RNR2	T-C	-	-	rRNA	23	3
2160	MT-RNR2	A-T	-	-	rRNA	1	1
2160	MT-RNR2	A-G	-	-	rRNA	1	1
2161	MT-RNR2	A-G	-	-	rRNA	1	1
2162	MT-RNR2	C-T	-	-	rRNA	2	1
2163	MT-RNR2	A-G	-	-	rRNA	3	1
2164	MT-RNR2	C-T	-	-	rRNA	1	1
2169	MT-RNR2	A-T	-	-	rRNA	1	1
2171	MT-RNR2	T-G	-	-	rRNA	1	1
2173	MT-RNR2	G-C	-	-	rRNA	0	1
2177	MT-RNR2	T-C	-	-	rRNA	1	1
2178	MT-RNR2	A-G	-	-	rRNA	2	1
2178	MT-RNR2	A-C	-	-	rRNA	1	1
2179	MT-RNR2	A-T	-	-	rRNA	1	1
2179	MT-RNR2	A-G	-	-	rRNA	3	1
2189	MT-RNR2	C-T	-	-	rRNA	1	1
2195	MT-RNR2	A-G	-	-	rRNA	21	2
2197	MT-RNR2	G-A	-	-	rRNA	1	1
2204	MT-RNR2	T-C	-	-	rRNA	0	1
2206	MT-RNR2	C-T	-	-	rRNA	1	1
2206	MT-RNR2	C-A	-	-	rRNA	2	1
2207	MT-RNR2	A-G	-	-	rRNA	0	1
2217	MT-RNR2	C-CC	-	-	rRNA	0	1
2217	MT-RNR2	C-T	-	-	rRNA	66	4
2218	MT-RNR2	C-T	-	-	rRNA	80	10
2219	MT-RNR2	C-T	-	-	rRNA	1	1
2219	MT-RNR2	C-CC	-	-	rRNA	2	1
2220	MT-RNR2	A-T	-	-	rRNA	3	3
2220	MT-RNR2	A-G	-	-	rRNA	88	3
2222	MT-RNR2	T-G	-	-	rRNA	7	1
2222	MT-RNR2	T-C	-	-	rRNA	19	1
2223	MT-RNR2	A-G	-	-	rRNA	2	1
2224	MT-RNR2	C-T	-	-	rRNA	1	1
2225	MT-RNR2	C-T	-	-	rRNA	1	1
2225	MT-RNR2	C-A	-	-	rRNA	4	2
2226	MT-RNR2	T-TAA	-	-	rRNA	9	1
2226	MT-RNR2	T-C	-	-	rRNA	12	1
2227	MT-RNR2	A-del	-	-	rRNA	2	1
2230	MT-RNR2	A-T	-	-	rRNA	1	1
2230	MT-RNR2	A-AT	-	-	rRNA	1	1
2231	MT-RNR2	A-G	-	-	rRNA	1	1
2232	MT-RNR2	A-AAA	-	-	rRNA	0	1
2232	MT-RNR2	A-AA	-	-	rRNA	398	5
2234	MT-RNR2	C-T	-	-	rRNA	1	1
2237	MT-RNR2	A-G	-	-	rRNA	1	1
2238	MT-RNR2	A-G	-	-	rRNA	0	1
2239	MT-RNR2	A-G	-	-	rRNA	4	1
2242	MT-RNR2	T-C	-	-	rRNA	1	1
2243	MT-RNR2	A-G	-	-	rRNA	1	1
2244	MT-RNR2	T-C	-	-	rRNA	9	2
2245	MT-RNR2	A-G	-	-	rRNA	354	5
2245	MT-RNR2	A-C	-	-	rRNA	34	1
2246	MT-RNR2	A-T	-	-	rRNA	1	1
2246	MT-RNR2	A-G	-	-	rRNA	17	5
2247	MT-RNR2	C-T	-	-	rRNA	2	1
2248	MT-RNR2	T-C	-	-	rRNA	6	1
2251	MT-RNR2	A-G	-	-	rRNA	6	1
2258	MT-RNR2	A-G	-	-	rRNA	4	1
2259	MT-RNR2	C-T	-	-	rRNA	197	11
2260	MT-RNR2	A-G	-	-	rRNA	1	1
2262	MT-RNR2	C-T	-	-	rRNA	4	1
2263	MT-RNR2	C-T	-	-	rRNA	6	1
2263	MT-RNR2	C-A	-	-	rRNA	13	3
2264	MT-RNR2	A-G	-	-	rRNA	1	1
2265	MT-RNR2	A-G	-	-	rRNA	2	1
2270	MT-RNR2	A-G	-	-	rRNA	2	1
2270	MT-RNR2	A-C	-	-	rRNA	0	2
2272	MT-RNR2	C-T	-	-	rRNA	5	1
2280	MT-RNR2	C-T	-	-	rRNA	22	1
2280	MT-RNR2	C-A	-	-	rRNA	1	1
2281	MT-RNR2	A-G	-	-	rRNA	18	3
2281	MT-RNR2	A-C	-	-	rRNA	2	1
2282	MT-RNR2	C-T	-	-	rRNA	11	2
2283	MT-RNR2	C-T	-	-	rRNA	37	3
2284	MT-RNR2	C-T	-	-	rRNA	1	1
2284	MT-RNR2	C-A	-	-	rRNA	1	1
2285	MT-RNR2	T-C	-	-	rRNA	4	2
2294	MT-RNR2	A-G	-	-	rRNA	76	3
2299	MT-RNR2	T-G	-	-	rRNA	1	1
2300	MT-RNR2	G-A	-	-	rRNA	1	1
2301	MT-RNR2	T-C	-	-	rRNA	1	1
2308	MT-RNR2	A-G	-	-	rRNA	104	6
2315	MT-RNR2	A-G	-	-	rRNA	68	2
2317	MT-RNR2	G-A	-	-	rRNA	0	1
2320	MT-RNR2	A-G	-	-	rRNA	6	2
2322	MT-RNR2	C-T	-	-	rRNA	3	1
2322	MT-RNR2	C-A	-	-	rRNA	4	1
2325	MT-RNR2	T-TT	-	-	rRNA	2	1
2330	MT-RNR2	T-C	-	-	rRNA	8	2
2331	MT-RNR2	C-A	-	-	rRNA	2	1
2332	MT-RNR2	C-T	-	-	rRNA	204	3
2335	MT-RNR2	A-G	-	-	rRNA	0	1
2336	MT-RNR2	T-G	-	-	rRNA	1	1
2345	MT-RNR2	G-A	-	-	rRNA	2	1
2349	MT-RNR2	G-A	-	-	rRNA	1	1
2350	MT-RNR2	A-G	-	-	rRNA	1	1
2351	MT-RNR2	T-C	-	-	rRNA	4	1
2352	MT-RNR2	T-C	-	-	rRNA	822	7
2353	MT-RNR2	TA-del	-	-	rRNA	0	1
2353	MT-RNR2	A-C	-	-	rRNA	1	1
2354	MT-RNR2	A-G	-	-	rRNA	0	1
2355	MT-RNR2	A-G	-	-	rRNA	84	4
2356	MT-RNR2	A-G	-	-	rRNA	6	1
2357	MT-RNR2	C-T	-	-	rRNA	2	1
2357	MT-RNR2	C-A	-	-	rRNA	1	3
2358	MT-RNR2	A-G	-	-	rRNA	79	4
2359	MT-RNR2	C-T	-	-	rRNA	25	1
2360	MT-RNR2	TG-del	-	-	rRNA	1	1
2360	MT-RNR2	T-C	-	-	rRNA	2	1
2361	MT-RNR2	G-A	-	-	rRNA	102	6
2363	MT-RNR2	A-G	-	-	rRNA	7	2
2363	MT-RNR2	A-AA	-	-	rRNA	1	1
2366	MT-RNR2	G-A	-	-	rRNA	1	1
2368	MT-RNR2	C-T	-	-	rRNA	1	1
2370	MT-RNR2	A-G	-	-	rRNA	5	1
2371	MT-RNR2	T-C	-	-	rRNA	1	1
2378	MT-RNR2	C-T	-	-	rRNA	3	1
2378	MT-RNR2	C-A	-	-	rRNA	3	1
2379	MT-RNR2	C-T	-	-	rRNA	0	1
2380	MT-RNR2	C-T	-	-	rRNA	23	7
2383	MT-RNR2	T-C	-	-	rRNA	2	1
2385	MT-RNR2	T-A	-	-	rRNA	1	1
2386	MT-RNR2	C-T	-	-	rRNA	1	1
2386	MT-RNR2	C-A	-	-	rRNA	1	1
2387	MT-RNR2	T-C	-	-	rRNA	74	5
2388	MT-RNR2	A-G	-	-	rRNA	5	1
2389	MT-RNR2	C-T	-	-	rRNA	19	4
2392	MT-RNR2	T-C	-	-	rRNA	22	5
2393	MT-RNR2	C-T	-	-	rRNA	6	1
2394	MT-RNR2	AACCA-del	-	-	rRNA	1	2
2394	MT-RNR2	A-del	-	-	rRNA	371	1
2395	MT-RNR2	A-G	-	-	rRNA	2	1
2395	MT-RNR2	A-del	-	-	rRNA	60	3
2396	MT-RNR2	C-T	-	-	rRNA	5	1
2397	MT-RNR2	C-T	-	-	rRNA	7	1
2398	MT-RNR2	A-G	-	-	rRNA	0	1
2399	MT-RNR2	A-G	-	-	rRNA	1	1
2401	MT-RNR2	A-G	-	-	rRNA	1	1
2403	MT-RNR2	G-A	-	-	rRNA	1	1
2404	MT-RNR2	T-C	-	-	rRNA	62	5
2405	MT-RNR2	C-T	-	-	rRNA	2	1
2405	MT-RNR2	C-CC	-	-	rRNA	33	4
2405	MT-RNR2	C-A	-	-	rRNA	1	1
2407	MT-RNR2	T-C	-	-	rRNA	1	1
2410	MT-RNR2	T-C	-	-	rRNA	1	1
2412	MT-RNR2	A-G	-	-	rRNA	2	1
2413	MT-RNR2	C-T	-	-	rRNA	3	1
2414	MT-RNR2	C-T	-	-	rRNA	1	1
2414	MT-RNR2	C-A	-	-	rRNA	1	1
2416	MT-RNR2	T-C	-	-	rRNA	1080	7
2417	MT-RNR2	C-G	-	-	rRNA	5	1
2425	MT-RNR2	A-G	-	-	rRNA	2	1
2426	MT-RNR2	C-T	-	-	rRNA	0	1
2438	MT-RNR2	A-T	-	-	rRNA	1	1
2438	MT-RNR2	A-G	-	-	rRNA	5	1
2442	MT-RNR2	T-C	-	-	rRNA	189	5
2442	MT-RNR2	T-A	-	-	rRNA	1	1
2443	MT-RNR2	C-T	-	-	rRNA	2	1
2444	MT-RNR2	A-G	-	-	rRNA	2	1
2445	MT-RNR2	T-C	-	-	rRNA	10	2
2447	MT-RNR2	A-G	-	-	rRNA	0	1
2463	MT-RNR2	A-AA	-	-	rRNA	1	1
2466	MT-RNR2	A-del	-	-	rRNA	1	1
2471	MT-RNR2	G-GG	-	-	rRNA	2	1
2483	MT-RNR2	T-C	-	-	rRNA	61	8
2484	MT-RNR2	C-CC	-	-	rRNA	35	1
2484	MT-RNR2	C-T	-	-	rRNA	0	1
2484	MT-RNR2	C-G	-	-	rRNA	1	1
2486	MT-RNR2	T-C	-	-	rRNA	8	1
2486	MT-RNR2	T-A	-	-	rRNA	1	1
2491	MT-RNR2	C-CC	-	-	rRNA	2	1
2501	MT-RNR2	C-T	-	-	rRNA	1	1
2510	MT-RNR2	T-C	-	-	rRNA	0	1
2515	MT-RNR2	T-C	-	-	rRNA	1	1
2519	MT-RNR2	G-T	-	-	rRNA	1	1
2523	MT-RNR2	C-T	-	-	rRNA	7	1
2524	MT-RNR2	A-T	-	-	rRNA	1	1
2524	MT-RNR2	A-C	-	-	rRNA	3	1
2526	MT-RNR2	C-T	-	-	rRNA	3	2
2528	MT-RNR2	G-A	-	-	rRNA	2	1
2534	MT-RNR2	G-A	-	-	rRNA	1	1
2539	MT-RNR2	A-G	-	-	rRNA	1	1
2541	MT-RNR2	C-T	-	-	rRNA	0	1
2545	MT-RNR2	T-G	-	-	rRNA	1	1
2550	MT-RNR2	A-T	-	-	rRNA	1	1
2556	MT-RNR2	A-C	-	-	rRNA	0	1
2557	MT-RNR2	C-T	-	-	rRNA	3	1
2558	MT-RNR2	A-G	-	-	rRNA	3	1
2563	MT-RNR2	T-C	-	-	rRNA	1	1
2563	MT-RNR2	T-A	-	-	rRNA	1	1
2564	MT-RNR2	A-T	-	-	rRNA	1	1
2572	MT-RNR2	C-G	-	-	rRNA	0	1
2575	MT-RNR2	T-C	-	-	rRNA	0	2
2577	MT-RNR2	C-T	-	-	rRNA	0	1
2581	MT-RNR2	A-G	-	-	rRNA	91	8
2586	MT-RNR2	T-G	-	-	rRNA	1	1
2589	MT-RNR2	A-G	-	-	rRNA	7	1
2595	MT-RNR2	A-G	-	-	rRNA	0	1
2595	MT-RNR2	A-del	-	-	rRNA	1	1
2607	MT-RNR2	T-C	-	-	rRNA	2	1
2609	MT-RNR2	T-C	-	-	rRNA	5	2
2614	MT-RNR2	T-C	-	-	rRNA	1	1
2617	MT-RNR2	A-T	-	-	rRNA	0	1
2617	MT-RNR2	A-G	-	-	rRNA	0	2
2619	MT-RNR2	A-G	-	-	rRNA	7	1
2623	MT-RNR2	A-G	-	-	rRNA	5	2
2626	MT-RNR2	T-G	-	-	rRNA	1	1
2626	MT-RNR2	T-C	-	-	rRNA	175	10
2626	MT-RNR2	T-A	-	-	rRNA	2	1
2628	MT-RNR2	T-C	-	-	rRNA	6	2
2638	MT-RNR2	T-C	-	-	rRNA	17	1
2639	MT-RNR2	C-T	-	-	rRNA	84	4
2639	MT-RNR2	C-A	-	-	rRNA	1	1
2643	MT-RNR2	G-A	-	-	rRNA	1	1
2648	MT-RNR2	T-C	-	-	rRNA	1	1
2649	MT-RNR2	T-C	-	-	rRNA	6	1
2650	MT-RNR2	C-T	-	-	rRNA	1	1
2652	MT-RNR2	G-A	-	-	rRNA	2	1
2668	MT-RNR2	A-G	-	-	rRNA	1	1
2672	MT-RNR2	A-G	-	-	rRNA	16	2
2674	MT-RNR2	T-C	-	-	rRNA	1	1
2680	MT-RNR2	T-A	-	-	rRNA	0	1
2689	MT-RNR2	C-T	-	-	rRNA	1	1
2690	MT-RNR2	G-A	-	-	rRNA	1	1
2695	MT-RNR2	G-A	-	-	rRNA	2	1
2700	MT-RNR2	G-C	-	-	rRNA	1	1
2701	MT-RNR2	G-A	-	-	rRNA	8	1
2702	MT-RNR2	G-A	-	-	rRNA	69	5
2703	MT-RNR2	C-G	-	-	rRNA	1	1
2704	MT-RNR2	A-G	-	-	rRNA	0	1
2704	MT-RNR2	A-del	-	-	rRNA	1	1
2706	MT-RNR2	A-T	-	-	rRNA	1	1
2706	MT-RNR2	A-G	-	-	rRNA	23675	109
2706	MT-RNR2	A-C	-	-	rRNA	1	1
2707	MT-RNR2	A-G	-	-	rRNA	26	4
2707	MT-RNR2	A-C	-	-	rRNA	16	1
2708	MT-RNR2	C-T	-	-	rRNA	4	1
2709	MT-RNR2	A-G	-	-	rRNA	4	1
2712	MT-RNR2	G-A	-	-	rRNA	0	1
2713	MT-RNR2	C-T	-	-	rRNA	3	2
2719	MT-RNR2	G-A	-	-	rRNA	2	1
2723	MT-RNR2	A-AA	-	-	rRNA	1	1
2724	MT-RNR2	G-A	-	-	rRNA	1	1
2730	MT-RNR2	A-G	-	-	rRNA	1	1
2731	MT-RNR2	T-G	-	-	rRNA	2	1
2735	MT-RNR2	G-A	-	-	rRNA	21	2
2736	MT-RNR2	C-T	-	-	rRNA	2	1
2738	MT-RNR2	T-A	-	-	rRNA	0	1
2739	MT-RNR2	T-TT	-	-	rRNA	1	1
2743	MT-RNR2	T-C	-	-	rRNA	1	1
2746	MT-RNR2	T-C	-	-	rRNA	16	4
2749	MT-RNR2	A-G	-	-	rRNA	14	1
2755	MT-RNR2	A-G	-	-	rRNA	179	6
2756	MT-RNR2	C-T	-	-	rRNA	5	2
2756	MT-RNR2	C-A	-	-	rRNA	1	1
2757	MT-RNR2	A-G	-	-	rRNA	68	6
2758	MT-RNR2	G-A	-	-	rRNA	1772	10
2759	MT-RNR2	T-C	-	-	rRNA	9	1
2760	MT-RNR2	A-G	-	-	rRNA	6	3
2761	MT-RNR2	C-T	-	-	rRNA	1	1
2762	MT-RNR2	C-T	-	-	rRNA	2	1
2762	MT-RNR2	C-A	-	-	rRNA	2	1
2763	MT-RNR2	T-C	-	-	rRNA	3	2
2765	MT-RNR2	A-G	-	-	rRNA	11	2
2766	MT-RNR2	C-T	-	-	rRNA	34	7
2766	MT-RNR2	C-A	-	-	rRNA	3	2
2768	MT-RNR2	A-G	-	-	rRNA	268	5
2768	MT-RNR2	A-C	-	-	rRNA	0	1
2769	MT-RNR2	A-G	-	-	rRNA	2	1
2772	MT-RNR2	C-T	-	-	rRNA	130	13
2772	MT-RNR2	C-A	-	-	rRNA	1	1
2775	MT-RNR2	A-G	-	-	rRNA	14	1
2778	MT-RNR2	T-C	-	-	rRNA	0	1
2779	MT-RNR2	C-T	-	-	rRNA	4	1
2780	MT-RNR2	C-T	-	-	rRNA	11	1
2784	MT-RNR2	A-G	-	-	rRNA	1	1
2785	MT-RNR2	C-T	-	-	rRNA	1	1
2786	MT-RNR2	T-C	-	-	rRNA	7	2
2786	MT-RNR2	T-A	-	-	rRNA	0	1
2789	MT-RNR2	C-T	-	-	rRNA	630	8
2789	MT-RNR2	C-A	-	-	rRNA	1	1
2790	MT-RNR2	A-G	-	-	rRNA	0	1
2790	MT-RNR2	A-del	-	-	rRNA	1	1
2792	MT-RNR2	A-G	-	-	rRNA	13	1
2792	MT-RNR2	A-C	-	-	rRNA	4	1
2793	MT-RNR2	C-T	-	-	rRNA	1	1
2803	MT-RNR2	A-G	-	-	rRNA	1	1
2804	MT-RNR2	A-G	-	-	rRNA	5	1
2809	MT-RNR2	C-A	-	-	rRNA	1	1
2818	MT-RNR2	C-T	-	-	rRNA	0	1
2829	MT-RNR2	C-T	-	-	rRNA	1	2
2831	MT-RNR2	G-T	-	-	rRNA	49	1
2831	MT-RNR2	G-C	-	-	rRNA	0	1
2831	MT-RNR2	G-A	-	-	rRNA	72	5
2832	MT-RNR2	A-del	-	-	rRNA	1	1
2833	MT-RNR2	A-G	-	-	rRNA	58	2
2834	MT-RNR2	C-T	-	-	rRNA	3	1
2835	MT-RNR2	C-T	-	-	rRNA	32	5
2835	MT-RNR2	C-A	-	-	rRNA	3	1
2836	MT-RNR2	C-T	-	-	rRNA	21	1
2836	MT-RNR2	C-A	-	-	rRNA	95	1
2844	MT-RNR2	G-A	-	-	rRNA	3	1
2848	MT-RNR2	A-G	-	-	rRNA	3	1
2849	MT-RNR2	G-A	-	-	rRNA	5	2
2850	MT-RNR2	T-C	-	-	rRNA	82	2
2851	MT-RNR2	A-G	-	-	rRNA	19	3
2852	MT-RNR2	C-T	-	-	rRNA	1	1
2854	MT-RNR2	T-G	-	-	rRNA	3	1
2856	MT-RNR2	C-T	-	-	rRNA	8	2
2856	MT-RNR2	C-G	-	-	rRNA	0	1
2857	MT-RNR2	T-C	-	-	rRNA	29	1
2858	MT-RNR2	A-G	-	-	rRNA	2	1
2861	MT-RNR2	A-G	-	-	rRNA	1	1
2863	MT-RNR2	T-C	-	-	rRNA	68	2
2865	MT-RNR2	C-T	-	-	rRNA	0	1
2871	MT-RNR2	T-C	-	-	rRNA	1	1
2872	MT-RNR2	C-T	-	-	rRNA	2	1
2875	MT-RNR2	A-G	-	-	rRNA	5	1
2878	MT-RNR2	G-T	-	-	rRNA	1	1
2879	MT-RNR2	A-G	-	-	rRNA	2	1
2880	MT-RNR2	A-G	-	-	rRNA	20	2
2881	MT-RNR2	C-T	-	-	rRNA	1	1
2882	MT-RNR2	T-C	-	-	rRNA	4	2
2883	MT-RNR2	A-G	-	-	rRNA	2	1
2884	MT-RNR2	C-T	-	-	rRNA	1	1
2884	MT-RNR2	C-G	-	-	rRNA	1	1
2885	MT-RNR2	T-C	-	-	rRNA	1752	13
2885	MT-RNR2	TA-del	-	-	rRNA	15	1
2887	MT-RNR2	T-C	-	-	rRNA	88	6
2889	MT-RNR2	C-T	-	-	rRNA	2	1
2889	MT-RNR2	C-A	-	-	rRNA	1	1
2892	MT-RNR2	A-G	-	-	rRNA	1	1
2903	MT-RNR2	T-C	-	-	rRNA	4	1
2904	MT-RNR2	A-T	-	-	rRNA	2	1
2904	MT-RNR2	A-G	-	-	rRNA	1	1
2905	MT-RNR2	A-G	-	-	rRNA	15	1
2906	MT-RNR2	C-T	-	-	rRNA	2	1
2906	MT-RNR2	C-A	-	-	rRNA	2	1
2911	MT-RNR2	C-T	-	-	rRNA	3	1
2916	MT-RNR2	G-A	-	-	rRNA	1	1
2921	MT-RNR2	A-G	-	-	rRNA	1	1
2940	MT-RNR2	A-del	-	-	rRNA	1	1
2951	MT-RNR2	A-G	-	-	rRNA	11	2
2955	MT-RNR2	T-C	-	-	rRNA	2	2
2958	MT-RNR2	A-G	-	-	rRNA	1	1
2960	MT-RNR2	T-C	-	-	rRNA	2	1
2961	MT-RNR2	C-T	-	-	rRNA	2	1
2963	MT-RNR2	A-G	-	-	rRNA	3	1
2964	MT-RNR2	T-C	-	-	rRNA	0	1
2967	MT-RNR2	C-T	-	-	rRNA	3	1
2968	MT-RNR2	A-G	-	-	rRNA	1	1
2969	MT-RNR2	A-G	-	-	rRNA	3	1
2971	MT-RNR2	A-T	-	-	rRNA	1	1
2971	MT-RNR2	A-G	-	-	rRNA	3	1
2978	MT-RNR2	T-C	-	-	rRNA	0	1
2983	MT-RNR2	G-A	-	-	rRNA	1	1
3003	MT-RNR2	A-G	-	-	rRNA	2	1
3006	MT-RNR2	T-C	-	-	rRNA	1	1
3008	MT-RNR2	C-T	-	-	rRNA	1	1
3008	MT-RNR2	C-G	-	-	rRNA	1	1
3009	MT-RNR2	C-T	-	-	rRNA	1	1
3010	MT-RNR2	G-A	-	-	rRNA	4979	85
3014	MT-RNR2	G-T	-	-	rRNA	1	1
3017	MT-RNR2	C-G	-	-	rRNA	1	1
3019	MT-RNR2	G-T	-	-	rRNA	1	1
3019	MT-RNR2	G-A	-	-	rRNA	1	1
3027	MT-RNR2	T-C	-	-	rRNA	335	7
3057	MT-RNR2	C-G	-	-	rRNA	1	1
3058	MT-RNR2	T-C	-	-	rRNA	1	1
3082	MT-RNR2	G-A	-	-	rRNA	0	1
3083	MT-RNR2	T-C	-	-	rRNA	17	7
3084	MT-RNR2	A-G	-	-	rRNA	8	2
3096	MT-RNR2	TTTCTATCTAC-del	-	-	rRNA	1	1
3096	MT-RNR2	T-C	-	-	rRNA	13	1
3099	MT-RNR2	C-T	-	-	rRNA	1	1
3100	MT-RNR2	T-C	-	-	rRNA	1	1
3105	MT-RNR2	A-G	-	-	rRNA	71	4
3106	MT-RNR2	C-A	-	-	rRNA	15	1
3107	MT-RNR2	NT-del	-	-	rRNA	1	1
3107	MT-RNR2	C-del	-	-	rRNA	0	1
3109	MT-RNR2	T-C	-	-	rRNA	2	1
3109	MT-RNR2	T-del	-	-	rRNA	2	1
3110	MT-RNR2	C-T	-	-	rRNA	9	1
3110	MT-RNR2	C-A	-	-	rRNA	1	1
3110	MT-RNR2	C-del	-	-	rRNA	1	1
3111	MT-RNR2	A-T	-	-	rRNA	6	1
3116	MT-RNR2	C-T	-	-	rRNA	79	5
3116	MT-RNR2	C-del	-	-	rRNA	1	1
3125	MT-RNR2	A-G	-	-	rRNA	1	1
3133	MT-RNR2	A-T	-	-	rRNA	1	1
3135	MT-RNR2	A-del	-	-	rRNA	1	1
3140	MT-RNR2	A-G	-	-	rRNA	10	1
3144	MT-RNR2	A-G	-	-	rRNA	18	4
3145	MT-RNR2	A-G	-	-	rRNA	19	3
3146	MT-RNR2	G-A	-	-	rRNA	3	1
3148	MT-RNR2	C-T	-	-	rRNA	0	1
3150	MT-RNR2	T-C	-	-	rRNA	21	1
3153	MT-RNR2	T-del	-	-	rRNA	1	1
3155	MT-RNR2	C-T	-	-	rRNA	1	1
3156	MT-RNR2	A-G	-	-	rRNA	3	1
3157	MT-RNR2	C-T	-	-	rRNA	3	1
3157	MT-RNR2	C-A	-	-	rRNA	1	1
3158	MT-RNR2	A-AT	-	-	rRNA	31	2
3158	MT-RNR2	A-del	-	-	rRNA	3	1
3159	MT-RNR2	A-AT	-	-	rRNA	1	1
3160	MT-RNR2	A-G	-	-	rRNA	1	1
3167	MT-RNR2	T-TT	-	-	rRNA	5	1
3168	MT-RNR2	C-T	-	-	rRNA	1	1
3168	MT-RNR2	C-A	-	-	rRNA	1	1
3169	MT-RNR2	C-T	-	-	rRNA	7	1
3170	MT-RNR2	C-A	-	-	rRNA	4	2
3172	MT-RNR2	C-T	-	-	rRNA	2	2
3172	MT-RNR2	C-CC	-	-	rRNA	28	9
3172	MT-RNR2	C-A	-	-	rRNA	10	1
3173	MT-RNR2	G-A	-	-	rRNA	1	1
3175	MT-RNR2	A-G	-	-	rRNA	1	1
3183	MT-RNR2	T-C	-	-	rRNA	3	1
3184	MT-RNR2	C-T	-	-	rRNA	1	1
3189	MT-RNR2	C-T	-	-	rRNA	1	1
3192	MT-RNR2	C-T	-	-	rRNA	14	2
3196	MT-RNR2	G-C	-	-	rRNA	1	1
3196	MT-RNR2	G-A	-	-	rRNA	7	1
3197	MT-RNR2	T-C	-	-	rRNA	1294	33
3198	MT-RNR2	A-G	-	-	rRNA	3	1
3199	MT-RNR2	T-C	-	-	rRNA	1	1
3199	MT-RNR2	T-A	-	-	rRNA	8	1
3200	MT-RNR2	T-C	-	-	rRNA	20	3
3200	MT-RNR2	T-A	-	-	rRNA	106	3
3201	MT-RNR2	A-T	-	-	rRNA	1	1
3202	MT-RNR2	T-C	-	-	rRNA	20	3
3203	MT-RNR2	A-T	-	-	rRNA	1	1
3203	MT-RNR2	A-G	-	-	rRNA	36	8
3204	MT-RNR2	C-T	-	-	rRNA	115	5
3204	MT-RNR2	C-G	-	-	rRNA	1	1
3204	MT-RNR2	C-del	-	-	rRNA	1	1
3206	MT-RNR2	C-T	-	-	rRNA	129	14
3206	MT-RNR3	C-T	-	-	rRNA	129	14
3208	MT-RNR2	C-T	-	-	rRNA	7	1
3208	MT-RNR3	C-T	-	-	rRNA	7	1
3209	MT-RNR2	A-G	-	-	rRNA	9	2
3209	MT-RNR2	A-C	-	-	rRNA	1	1
3209	MT-RNR3	A-G	-	-	rRNA	9	2
3209	MT-RNR3	A-C	-	-	rRNA	1	1
3210	MT-RNR2	C-T	-	-	rRNA	28	2
3210	MT-RNR3	C-T	-	-	rRNA	28	2
3211	MT-RNR3	C-T	-	-	rRNA	1	1
3211	MT-RNR2	C-T	-	-	rRNA	1	1
3212	MT-RNR3	C-T	-	-	rRNA	46	4
3212	MT-RNR2	C-T	-	-	rRNA	46	4
3213	MT-RNR3	A-G	-	-	rRNA	13	1
3213	MT-RNR2	A-G	-	-	rRNA	13	1
3217	MT-RNR2	A-G	-	-	rRNA	1	1
3217	MT-RNR3	A-G	-	-	rRNA	1	1
3220	MT-RNR3	A-G	-	-	rRNA	1	1
3220	MT-RNR2	A-G	-	-	rRNA	1	1
3221	MT-RNR3	A-G	-	-	rRNA	47	2
3221	MT-RNR2	A-G	-	-	rRNA	47	2
3226	MT-RNR3	G-T	-	-	rRNA	1	1
3226	MT-RNR2	G-T	-	-	rRNA	1	1
3229	MT-RNR2	T-TC	-	-	rRNA	1	1
3229	MT-TER	T-TA	-	-	rRNA	4	1
3229	MT-RNR2	T-TA	-	-	rRNA	4	1
3229	MT-RNR3	T-TC	-	-	rRNA	1	1
3229	MT-RNR3	T-TA	-	-	rRNA	4	1
3229	MT-TER	T-TC	-	-	rRNA	1	1
3236	MT-TL1	A-G	-	-	tRNA	2	1
3236	MT-TER	A-G	-	-	tRNA	2	1
3242	MT-TL1	G-C	-	-	tRNA	1	1
3242	MT-TER	G-C	-	-	tRNA	1	1
3244	MT-TER	G-A	-	-	tRNA	6	1
3244	MT-TL1	G-A	-	-	tRNA	6	1
3250	MT-TL1	T-C	-	-	tRNA	0	1
3250	MT-TER	T-C	-	-	tRNA	0	1
3253	MT-TER	T-C	-	-	tRNA	6	1
3253	MT-TL1	T-C	-	-	tRNA	6	1
3254	MT-TER	C-T	-	-	tRNA	9	5
3254	MT-TL1	C-T	-	-	tRNA	9	5
3254	MT-TL1	C-A	-	-	tRNA	19	3
3254	MT-TER	C-A	-	-	tRNA	19	3
3261	MT-TL1	A-G	-	-	tRNA	6	1
3275	MT-TL1	C-T	-	-	tRNA	1	1
3275	MT-TL1	C-G	-	-	tRNA	53	2
3277	MT-TL1	G-T	-	-	tRNA	2	1
3277	MT-TL1	G-A	-	-	tRNA	18	5
3278	MT-TL1	T-C	-	-	tRNA	12	1
3280	MT-TL1	A-G	-	-	tRNA	0	2
3281	MT-TL1	G-A	-	-	tRNA	2	1
3285	MT-TL1	T-C	-	-	tRNA	0	1
3290	MT-TL1	T-G	-	-	tRNA	1	1
3290	MT-TL1	T-C	-	-	tRNA	64	15
3305	MT-NC1	A-G	-	-	non-coding	8	1
3306	MT-NC1	C-T	-	-	non-coding	22	1
3307	MT-ND1	A-T	1	1	non-syn:M-L	0	1
3307	MT-ND1	A-AA	1	1	frameshift	7	2
3308	MT-ND1	T-G	1	2	non-syn:M-Term	4	3
3308	MT-ND1	T-C	1	2	non-syn:M-T	296	16
3308	MT-ND1	T-A	1	2	non-syn:M-K	1	1
3310	MT-ND1	C-T	2	1	non-syn:P-S	9	1
3311	MT-ND1	C-T	2	2	non-syn:P-L	17	1
3312	MT-ND1	C-T	2	3	syn:P-P	1	1
3312	MT-ND1	C-CC	2	3	frameshift	1	1
3315	MT-ND1	G-A	3	3	syn:M-M	1	1
3316	MT-ND1	G-A	4	1	non-syn:A-T	294	16
3317	MT-ND1	C-T	4	2	non-syn:A-V	2	1
3318	MT-ND1	C-T	4	3	syn:A-A	2	1
3319	MT-ND1	A-G	5	1	non-syn:N-D	8	1
3321	MT-ND1	C-T	5	3	syn:N-N	4	1
3323	MT-ND1	T-A	6	2	non-syn:L-H	1	1
3324	MT-ND1	C-T	6	3	syn:L-L	2	1
3325	MT-ND1	C-T	7	1	syn:L-L	1	1
3325	MT-ND1	C-A	7	1	non-syn:L-M	2	1
3327	MT-ND1	A-G	7	3	syn:L-L	2	1
3330	MT-ND1	C-T	8	3	syn:L-L	71	1
3333	MT-ND1	C-T	9	3	syn:L-L	43	9
3334	MT-ND1	A-G	10	1	non-syn:I-V	4	1
3335	MT-ND1	T-C	10	2	non-syn:I-T	35	4
3335	MT-ND1	T-A	10	2	non-syn:I-N	1	1
3336	MT-ND1	T-C	10	3	syn:I-L	144	9
3337	MT-ND1	G-T	11	1	non-syn:V-L	1	1
3337	MT-ND1	G-A	11	1	non-syn:V-M	52	4
3338	MT-ND1	T-C	11	2	non-syn:V-A	60	10
3338	MT-ND1	T-A	11	2	non-syn:V-E	4	1
3339	MT-ND1	A-T	11	3	syn:V-V	0	1
3339	MT-ND1	A-G	11	3	syn:V-V	4	1
3342	MT-ND1	C-T	12	3	syn:P-P	16	2
3345	MT-ND1	T-C	13	3	syn:I-I	19	1
3346	MT-ND1	C-A	14	1	non-syn:L-M	1	1
3347	MT-ND1	T-C	14	2	non-syn:L-P	1	1
3348	MT-ND1	A-G	14	3	syn:L-L	266	9
3349	MT-ND1	A-G	15	1	non-syn:I-V	4	2
3350	MT-ND1	T-C	15	2	non-syn:I-T	16	2
3351	MT-ND1	C-T	15	3	syn:I-I	6	4
3351	MT-ND1	C-A	15	3	non-syn:I-M	2	1
3354	MT-ND1	A-G	16	3	syn:A-A	1	1
3355	MT-ND1	A-G	17	1	non-syn:M-V	13	1
3357	MT-ND1	G-T	17	3	non-syn:M-I	1	1
3357	MT-ND1	G-C	17	3	non-syn:M-I	1	1
3357	MT-ND1	G-A	17	3	syn:M-M	41	2
3358	MT-ND1	G-A	18	1	non-syn:A-T	2	1
3360	MT-ND1	A-G	18	3	syn:A-A	49	2
3363	MT-ND1	C-T	19	3	syn:F-F	4	1
3366	MT-ND1	A-G	20	3	syn:L-L	1	1
3367	MT-ND1	A-G	21	1	non-syn:M-V	0	1
3368	MT-ND1	T-G	21	2	non-syn:M-Term	1	1
3368	MT-ND1	T-C	21	2	non-syn:M-T	8	1
3372	MT-ND1	T-C	22	3	syn:L-L	36	2
3375	MT-ND1	C-T	23	3	syn:T-T	4	1
3378	MT-ND1	A-G	24	3	syn:E-E	2	2
3380	MT-ND1	G-A	25	2	non-syn:R-Q	2	1
3381	MT-ND1	A-G	25	3	syn:R-R	6	1
3384	MT-ND1	A-G	26	3	syn:K-K	70	3
3385	MT-ND1	A-T	27	1	non-syn:I-F	1	1
3385	MT-ND1	A-G	27	1	non-syn:I-V	10	1
3386	MT-ND1	T-C	27	2	non-syn:I-T	1	1
3387	MT-ND1	T-G	27	3	non-syn:I-M	1	1
3387	MT-ND1	T-C	27	3	syn:I-I	5	1
3387	MT-ND1	T-A	27	3	non-syn:I-M	1	1
3388	MT-ND1	C-A	28	1	non-syn:L-M	16	1
3390	MT-ND1	A-G	28	3	syn:L-L	4	2
3391	MT-ND1	G-A	29	1	non-syn:G-S	37	6
3391	MT-ND1	G-del	29	1	frameshift	1	1
3392	MT-ND1	G-C	29	2	non-syn:G-A	4	2
3392	MT-ND1	G-A	29	2	non-syn:G-D	1	1
3393	MT-ND1	C-A	29	3	syn:G-G	1	1
3394	MT-ND1	T-C	30	1	non-syn:Y-H	400	25
3395	MT-ND1	A-G	30	2	non-syn:Y-C	15	3
3395	MT-ND1	A-C	30	2	non-syn:Y-S	1	1
3396	MT-ND1	T-C	30	3	syn:Y-Y	262	6
3397	MT-ND1	A-G	31	1	non-syn:M-V	97	8
3398	MT-ND1	T-C	31	2	non-syn:M-T	109	9
3399	MT-ND1	A-T	31	3	non-syn:M-I	7	1
3399	MT-ND1	A-G	31	3	syn:M-M	14	1
3399	MT-ND1	A-C	31	3	non-syn:M-I	1	1
3402	MT-ND1	A-G	32	3	syn:Q-Q	4	1
3403	MT-ND1	C-T	33	1	syn:L-L	1	1
3405	MT-ND1	A-G	33	3	syn:L-L	3	1
3407	MT-ND1	G-A	34	2	non-syn:R-H	1	1
3408	MT-ND1	C-T	34	3	syn:R-R	4	2
3410	MT-ND1	A-T	35	2	non-syn:K-M	1	1
3411	MT-ND1	A-G	35	3	syn:K-K	12	2
3417	MT-ND1	C-T	37	3	syn:P-P	5	1
3418	MT-ND1	A-G	38	1	non-syn:N-D	1	1
3419	MT-ND1	A-G	38	2	non-syn:N-S	0	1
3420	MT-ND1	C-T	38	3	syn:N-N	15	1
3421	MT-ND1	G-A	39	1	non-syn:V-I	43	5
3422	MT-ND1	T-G	39	2	non-syn:V-G	1	1
3423	MT-ND1	T-G	39	3	syn:V-V	19	1
3423	MT-ND1	T-C	39	3	syn:V-V	46	2
3423	MT-ND1	T-A	39	3	syn:V-V	4	2
3424	MT-ND1	G-T	40	1	non-syn:V-L	0	1
3426	MT-ND1	A-G	40	3	syn:V-V	5	1
3426	MT-ND1	A-C	40	3	syn:V-V	1	1
3429	MT-ND1	C-T	41	3	syn:G-G	3	1
3432	MT-ND1	C-T	42	3	syn:P-P	1	1
3433	MT-ND1	T-C	43	1	non-syn:Y-H	2	1
3434	MT-ND1	A-G	43	2	non-syn:Y-C	163	11
3435	MT-ND1	C-T	43	3	syn:Y-Y	27	2
3438	MT-ND1	G-C	44	3	syn:G-G	1	1
3438	MT-ND1	G-A	44	3	syn:G-G	474	10
3441	MT-ND1	A-G	45	3	syn:L-L	8	1
3442	MT-ND1	C-T	46	1	syn:L-L	2	1
3444	MT-ND1	A-G	46	3	syn:L-L	1	1
3447	MT-ND1	A-G	47	3	syn:Q-Q	177	10
3448	MT-ND1	C-G	48	1	non-syn:P-A	0	1
3450	MT-ND1	C-T	48	3	syn:P-P	152	3
3453	MT-ND1	C-T	49	3	syn:F-F	5	2
3456	MT-ND1	T-C	50	3	syn:A-A	35	2
3459	MT-ND1	C-T	51	3	syn:D-D	4	1
3462	MT-ND1	C-T	52	3	syn:A-A	2	1
3463	MT-ND1	A-G	53	1	non-syn:M-V	2	1
3465	MT-ND1	A-T	53	3	non-syn:M-I	0	2
3465	MT-ND1	A-G	53	3	syn:M-M	2	1
3468	MT-ND1	A-G	54	3	syn:K-K	1	1
3469	MT-ND1	C-T	55	1	non-syn:L-F	1	1
3471	MT-ND1	C-A	55	3	syn:L-L	2	1
3472	MT-ND1	T-C	56	1	non-syn:F-L	4	1
3473	MT-ND1	T-C	56	2	non-syn:F-S	1	1
3474	MT-ND1	C-T	56	3	syn:F-F	5	1
3480	MT-ND1	A-G	58	3	syn:K-K	1430	20
3483	MT-ND1	G-A	59	3	syn:E-E	117	8
3486	MT-ND1	C-T	60	3	syn:P-P	14	1
3487	MT-ND1	C-A	61	1	non-syn:L-M	1	1
3488	MT-ND1	T-C	61	2	non-syn:L-P	1	1
3488	MT-ND1	T-A	61	2	non-syn:L-Q	1	1
3489	MT-ND1	A-G	61	3	syn:L-L	1	1
3492	MT-ND1	A-G	62	3	syn:K-K	23	1
3495	MT-ND1	C-A	63	3	syn:P-P	14	2
3496	MT-ND1	G-T	64	1	non-syn:A-S	11	4
3496	MT-ND1	G-A	64	1	non-syn:A-T	7	1
3497	MT-ND1	C-T	64	2	non-syn:A-V	100	10
3498	MT-ND1	C-T	64	3	syn:A-A	12	2
3498	MT-ND1	C-G	64	3	syn:A-A	96	2
3501	MT-ND1	A-G	65	3	syn:T-T	1	1
3504	MT-ND1	T-C	66	3	syn:S-S	37	1
3505	MT-ND1	A-G	67	1	non-syn:T-A	446	9
3506	MT-ND1	C-T	67	2	non-syn:T-I	1	1
3507	MT-ND1	C-T	67	3	syn:T-T	12	3
3507	MT-ND1	C-G	67	3	syn:T-T	7	1
3507	MT-ND1	C-A	67	3	syn:T-T	19	2
3508	MT-ND1	A-G	68	1	non-syn:I-V	1	1
3509	MT-ND1	T-C	68	2	non-syn:I-T	3	1
3510	MT-ND1	C-T	68	3	syn:I-I	8	1
3510	MT-ND1	C-A	68	3	non-syn:I-M	7	1
3511	MT-ND1	A-T	69	1	non-syn:T-S	1	1
3511	MT-ND1	A-G	69	1	non-syn:T-A	45	4
3513	MT-ND1	C-T	69	3	syn:T-T	70	4
3516	MT-ND1	C-T	70	3	syn:L-L	1	1
3516	MT-ND1	C-A	70	3	syn:L-L	1044	11
3519	MT-ND1	C-T	71	3	syn:Y-Y	3	1
3520	MT-ND1	A-G	72	1	non-syn:I-V	3	1
3522	MT-ND1	C-T	72	3	syn:I-I	7	2
3523	MT-ND1	A-T	73	1	non-syn:T-S	28	1
3523	MT-ND1	A-G	73	1	non-syn:T-A	19	2
3525	MT-ND1	C-T	73	3	syn:T-T	3	1
3525	MT-ND1	C-A	73	3	syn:T-T	19	2
3526	MT-ND1	G-A	74	1	non-syn:A-T	1	1
3527	MT-ND1	C-G	74	2	non-syn:A-G	1	1
3528	MT-ND1	C-T	74	3	syn:A-A	12	1
3531	MT-ND1	G-A	75	3	syn:P-P	138	9
3533	MT-ND1	C-T	76	2	non-syn:T-I	7	2
3534	MT-ND1	C-T	76	3	syn:T-T	3	1
3534	MT-ND1	C-A	76	3	syn:T-T	1	1
3535	MT-ND1	T-C	77	1	syn:L-L	23	3
3535	MT-ND1	T-A	77	1	non-syn:L-M	7	2
3537	MT-ND1	A-G	77	3	syn:L-L	136	8
3540	MT-ND1	T-C	78	3	syn:A-A	37	1
3540	MT-ND1	T-A	78	3	syn:A-A	1	1
3543	MT-ND1	C-T	79	3	syn:L-L	6	2
3546	MT-ND1	C-T	80	3	syn:T-T	31	1
3546	MT-ND1	C-A	80	3	syn:T-T	24	3
3547	MT-ND1	A-G	81	1	non-syn:I-V	432	14
3547	MT-ND1	A-C	81	1	non-syn:I-L	1	1
3548	MT-ND1	T-C	81	2	non-syn:I-T	16	3
3549	MT-ND1	C-T	81	3	syn:I-I	50	7
3552	MT-ND1	T-C	82	3	syn:A-A	97	6
3552	MT-ND1	T-A	82	3	syn:A-A	949	15
3553	MT-ND1	C-T	83	1	non-syn:L-F	1	1
3555	MT-ND1	T-C	83	3	syn:L-L	12	2
3558	MT-ND1	A-G	84	3	syn:L-L	2	1
3558	MT-ND1	A-C	84	3	syn:L-L	1	1
3559	MT-ND1	C-T	85	1	syn:L-L	2	1
3563	MT-ND1	G-A	86	2	non-syn:W-Term	3	1
3564	MT-ND1	A-G	86	3	syn:W-W	6	1
3565	MT-ND1	A-G	87	1	non-syn:T-A	31	1
3567	MT-ND1	C-T	87	3	syn:T-T	5	1
3571	MT-ND1	C-T	89	1	non-syn:L-F	62	6
3571	MT-ND1	C-CC	89	1	frameshift	2	1
3573	MT-ND1	C-T	89	3	syn:L-L	4	1
3573	MT-ND1	C-A	89	3	syn:L-L	5	1
3576	MT-ND1	C-T	90	3	syn:P-P	9	2
3578	MT-ND1	T-C	91	2	non-syn:M-T	4	1
3579	MT-ND1	A-G	91	3	syn:M-M	16	2
3582	MT-ND1	C-T	92	3	syn:P-P	3	1
3583	MT-ND1	A-G	93	1	non-syn:N-D	1	1
3584	MT-ND1	A-G	93	2	non-syn:N-S	1	1
3585	MT-ND1	C-T	93	3	syn:N-N	1	1
3588	MT-ND1	C-T	94	3	syn:P-P	10	2
3588	MT-ND1	C-A	94	3	syn:P-P	1	1
3589	MT-ND1	C-T	95	1	syn:L-L	1	1
3589	MT-ND1	C-G	95	1	non-syn:L-V	1	1
3591	MT-ND1	G-A	95	3	syn:L-L	286	10
3592	MT-ND1	G-A	96	1	non-syn:V-I	15	2
3593	MT-ND1	T-C	96	2	non-syn:V-A	14	4
3594	MT-ND1	C-T	96	3	syn:V-V	2671	29
3594	MT-ND1	C-A	96	3	syn:V-V	1	1
3597	MT-ND1	C-T	97	3	syn:N-N	1	1
3598	MT-ND1	C-T	98	1	non-syn:L-F	1	1
3600	MT-ND1	C-T	98	3	syn:L-L	5	1
3600	MT-ND1	C-A	98	3	syn:L-L	1	1
3603	MT-ND1	C-T	99	3	syn:N-N	10	1
3604	MT-ND1	C-T	100	1	syn:L-L	0	3
3606	MT-ND1	A-G	100	3	syn:L-L	197	5
3609	MT-ND1	C-T	101	3	syn:G-G	4	1
3612	MT-ND1	C-T	102	3	syn:L-L	4	1
3613	MT-ND1	C-T	103	1	syn:L-L	9	1
3615	MT-ND1	A-G	103	3	syn:L-L	19	3
3618	MT-ND1	T-C	104	3	syn:F-F	160	2
3621	MT-ND1	T-C	105	3	syn:I-I	16	1
3622	MT-ND1	C-T	106	1	syn:L-L	1	1
3624	MT-ND1	A-G	106	3	syn:L-L	4	1
3627	MT-ND1	C-T	107	3	syn:A-A	4	1
3630	MT-ND1	C-T	108	3	syn:T-T	55	2
3633	MT-ND1	T-C	109	3	syn:S-S	10	1
3637	MT-ND1	C-T	111	1	syn:L-L	4	1
3637	MT-ND1	C-A	111	1	non-syn:L-M	1	1
3639	MT-ND1	A-G	111	3	syn:L-L	5	1
3640	MT-ND1	G-A	112	1	non-syn:A-T	5	1
3644	MT-ND1	T-G	113	2	non-syn:V-G	2	2
3644	MT-ND1	T-C	113	2	non-syn:V-A	151	11
3645	MT-ND1	T-C	113	3	syn:V-V	39	3
3645	MT-ND1	T-A	113	3	syn:V-V	3	1
3648	MT-ND1	C-T	114	3	syn:Y-Y	6	1
3651	MT-ND1	A-T	115	3	syn:S-S	1	1
3651	MT-ND1	A-G	115	3	syn:S-S	2	1
3652	MT-ND1	A-G	116	1	non-syn:I-V	4	1
3653	MT-ND1	T-A	116	2	non-syn:I-N	1	1
3654	MT-ND1	C-T	116	3	syn:I-I	28	2
3657	MT-ND1	C-G	117	3	syn:L-L	0	3
3657	MT-ND1	C-A	117	3	syn:L-L	3	1
3660	MT-ND1	A-G	118	3	syn:W-W	8	1
3661	MT-ND1	T-G	119	1	non-syn:S-A	0	1
3663	MT-ND1	A-G	119	3	syn:S-S	46	2
3663	MT-ND1	A-C	119	3	syn:S-S	1	1
3666	MT-ND1	G-A	120	3	syn:G-G	872	11
3667	MT-ND1	T-G	121	1	non-syn:W-G	1	1
3669	MT-ND1	A-G	121	3	syn:W-W	4	1
3672	MT-ND1	A-T	122	3	syn:A-A	2	1
3672	MT-ND1	A-G	122	3	syn:A-A	42	5
3674	MT-ND1	C-T	123	2	non-syn:S-L	0	1
3675	MT-ND1	A-G	123	3	syn:S-S	3	1
3676	MT-ND1	A-C	124	1	non-syn:N-H	2	1
3678	MT-ND1	C-T	124	3	syn:N-N	1	1
3684	MT-ND1	C-T	126	3	syn:N-N	1	1
3684	MT-ND1	C-A	126	3	non-syn:N-K	1	1
3687	MT-ND1	C-T	127	3	syn:Y-Y	33	3
3688	MT-ND1	G-C	128	1	non-syn:A-P	12	1
3690	MT-ND1	C-T	128	3	syn:A-A	2	1
3690	MT-ND1	C-G	128	3	syn:A-A	0	1
3691	MT-ND1	C-T	129	1	syn:L-L	6	1
3693	MT-ND1	G-A	129	3	syn:L-L	374	5
3696	MT-ND1	C-T	130	3	syn:I-I	8	2
3697	MT-ND1	G-T	131	1	non-syn:G-C	0	1
3699	MT-ND1	C-T	131	3	syn:G-G	2	1
3699	MT-ND1	C-G	131	3	syn:G-G	8	1
3702	MT-ND1	A-G	132	3	syn:A-A	10	2
3705	MT-ND1	G-C	133	3	syn:L-L	1	1
3705	MT-ND1	G-A	133	3	syn:L-L	408	10
3708	MT-ND1	A-G	134	3	syn:R-R	2	1
3709	MT-ND1	G-A	135	1	non-syn:A-T	0	1
3710	MT-ND1	C-T	135	2	non-syn:A-V	1	1
3711	MT-ND1	A-G	135	3	syn:A-A	1	1
3714	MT-ND1	A-G	136	3	syn:V-V	54	6
3714	MT-ND1	A-C	136	3	syn:V-V	2	1
3715	MT-ND1	G-C	137	1	non-syn:A-P	0	1
3716	MT-ND1	C-del	137	2	frameshift	4	1
3717	MT-ND1	C-T	137	3	syn:A-A	1	1
3720	MT-ND1	A-T	138	3	non-syn:Q-H	1	1
3720	MT-ND1	A-G	138	3	syn:Q-Q	238	7
3721	MT-ND1	A-G	139	1	non-syn:T-A	9	1
3723	MT-ND1	A-G	139	3	syn:T-T	3	1
3729	MT-ND1	A-G	141	3	syn:S-S	5	2
3729	MT-ND1	A-C	141	3	syn:S-S	2	1
3732	MT-ND1	T-C	142	3	syn:Y-Y	10	1
3735	MT-ND1	A-G	143	3	syn:E-E	1	1
3736	MT-ND1	G-A	144	1	non-syn:V-I	57	3
3738	MT-ND1	C-T	144	3	syn:V-V	67	8
3741	MT-ND1	C-T	145	3	syn:T-T	115	2
3742	MT-ND1	C-T	146	1	syn:L-L	1	1
3744	MT-ND1	A-G	146	3	syn:L-L	54	3
3745	MT-ND1	G-A	147	1	non-syn:A-T	40	5
3746	MT-ND1	C-T	147	2	non-syn:A-L	6	1
3747	MT-ND1	C-T	147	3	syn:A-A	2	1
3750	MT-ND1	C-T	148	3	syn:I-I	10	1
3752	MT-ND1	T-del	149	2	frameshift	1	1
3753	MT-ND1	T-C	149	3	syn:I-I	22	2
3754	MT-ND1	C-T	150	1	syn:L-L	1	1
3756	MT-ND1	A-G	150	3	syn:L-L	522	1
3757	MT-ND1	C-T	151	1	syn:L-L	2	1
3759	MT-ND1	A-G	151	3	syn:L-L	11	4
3760	MT-ND1	T-G	152	1	non-syn:S-A	8	1
3762	MT-ND1	A-G	152	3	syn:S-S	1	1
3762	MT-ND1	A-C	152	3	syn:S-S	1	1
3763	MT-ND1	A-G	153	1	non-syn:T-A	2	1
3764	MT-ND1	C-T	153	2	non-syn:T-M	6	1
3765	MT-ND1	A-G	153	3	syn:T-T	2	1
3766	MT-ND1	T-C	154	1	syn:L-L	27	2
3768	MT-ND1	A-G	154	3	syn:L-L	79	2
3769	MT-ND1	C-T	155	1	syn:L-L	5	1
3772	MT-ND1	A-G	156	1	non-syn:M-V	0	1
3774	MT-ND1	A-G	156	3	syn:M-M	0	1
3776	MT-ND1	G-A	157	2	non-syn:S-N	2	1
3777	MT-ND1	T-C	157	3	syn:S-S	56	3
3780	MT-ND1	C-T	158	3	syn:G-G	36	3
3780	MT-ND1	C-A	158	3	syn:G-G	1	1
3783	MT-ND1	C-T	159	3	syn:S-S	1	1
3783	MT-ND1	C-A	159	3	syn:S-S	1	2
3784	MT-ND1	T-C	160	1	non-syn:F-L	1	1
3786	MT-ND1	T-C	160	3	syn:F-F	13	1
3788	MT-ND1	A-G	161	2	non-syn:N-S	1	1
3788	MT-ND1	A-C	161	2	non-syn:N-T	0	1
3789	MT-ND1	C-T	161	3	syn:N-N	2	1
3792	MT-ND1	C-T	162	3	syn:L-L	5	2
3795	MT-ND1	C-T	163	3	syn:S-S	2	1
3796	MT-ND1	A-T	164	1	non-syn:T-S	171	3
3796	MT-ND1	A-G	164	1	non-syn:T-A	173	10
3797	MT-ND1	C-G	164	2	non-syn:T-S	1	1
3798	MT-ND1	C-T	164	3	syn:T-T	7	1
3801	MT-ND1	T-C	165	3	syn:L-L	10	2
3802	MT-ND1	A-G	166	1	non-syn:I-V	1	1
3803	MT-ND1	T-C	166	2	non-syn:I-T	2	1
3804	MT-ND1	C-T	166	3	syn:I-I	1	1
3808	MT-ND1	A-G	168	1	non-syn:T-A	15	2
3810	MT-ND1	A-G	168	3	syn:T-T	1	1
3816	MT-ND1	A-G	170	3	syn:E-E	153	6
3817	MT-ND1	C-T	171	1	non-syn:H-Y	14	2
3819	MT-ND1	C-T	171	3	syn:H-H	50	4
3820	MT-ND1	C-T	172	1	non-syn:L-F	2	1
3822	MT-ND1	C-T	172	3	syn:L-L	1	1
3824	MT-ND1	G-A	173	2	non-syn:W-Term	1	1
3825	MT-ND1	A-G	173	3	syn:W-W	1	1
3826	MT-ND1	T-C	174	1	syn:L-L	53	3
3828	MT-ND1	A-G	174	3	syn:L-L	24	2
3831	MT-ND1	C-T	175	3	syn:L-L	2	1
3831	MT-ND1	C-A	175	3	syn:L-L	2	1
3832	MT-ND1	C-T	176	1	syn:L-L	1	1
3832	MT-ND1	C-A	176	1	non-syn:L-M	3	1
3834	MT-ND1	G-C	176	3	syn:L-L	3	1
3834	MT-ND1	G-A	176	3	syn:L-L	243	14
3837	MT-ND1	A-G	177	3	syn:P-P	1	1
3837	MT-ND1	A-C	177	3	syn:P-P	1	1
3838	MT-ND1	T-A	178	1	non-syn:S-T	2	1
3840	MT-ND1	A-G	178	3	syn:S-S	6	1
3843	MT-ND1	A-G	179	3	syn:W-W	172	4
3846	MT-ND1	C-T	180	3	syn:P-P	1	1
3847	MT-ND1	T-C	181	1	syn:L-L	202	9
3849	MT-ND1	G-A	181	3	syn:L-L	130	12
3850	MT-ND1	G-C	182	1	non-syn:A-P	1	1
3852	MT-ND1	C-T	182	3	syn:A-A	18	1
3858	MT-ND1	A-G	184	3	syn:M-M	2	1
3861	MT-ND1	A-G	185	3	syn:W-W	31	1
3864	MT-ND1	T-C	186	3	syn:F-F	1	1
3865	MT-ND1	A-G	187	1	non-syn:I-V	9	2
3866	MT-ND1	T-G	187	2	non-syn:I-S	1	1
3866	MT-ND1	T-C	187	2	non-syn:I-T	100	8
3867	MT-ND1	C-T	187	3	syn:I-I	18	1
3870	MT-ND1	C-T	188	3	syn:S-S	2	1
3873	MT-ND1	A-G	189	3	syn:T-T	12	1
3873	MT-ND1	A-C	189	3	syn:T-T	1	1
3874	MT-ND1	C-T	190	1	syn:L-L	1	1
3876	MT-ND1	A-G	190	3	syn:L-L	3	1
3879	MT-ND1	A-G	191	3	syn:A-A	10	1
3882	MT-ND1	G-A	192	3	syn:E-E	111	10
3891	MT-ND1	A-G	195	3	syn:R-R	4	1
3892	MT-ND1	A-G	196	1	non-syn:T-A	14	1
3894	MT-ND1	C-T	196	3	syn:T-T	10	2
3897	MT-ND1	C-T	197	3	syn:P-P	5	2
3897	MT-ND1	C-A	197	3	syn:P-P	2	1
3900	MT-ND1	C-T	198	3	syn:F-F	1	1
3902	MT-ND1	A-G	199	2	non-syn:D-G	1	1
3903	MT-ND1	C-T	199	3	syn:D-D	4	1
3906	MT-ND1	T-C	200	3	syn:L-L	7	2
3906	MT-ND1	T-A	200	3	syn:L-L	7	2
3907	MT-ND1	G-A	201	1	non-syn:A-T	1	1
3908	MT-ND1	C-G	201	2	non-syn:A-G	1	1
3909	MT-ND1	C-T	201	3	syn:A-A	1	1
3910	MT-ND1	G-A	202	1	non-syn:E-K	1	1
3912	MT-ND1	A-G	202	3	syn:E-E	15	1
3914	MT-ND1	G-A	203	2	non-syn:G-E	1	1
3915	MT-ND1	G-A	203	3	syn:G-G	408	23
3918	MT-ND1	G-A	204	3	syn:E-E	241	7
3919	MT-ND1	T-C	205	1	non-syn:S-P	0	1
3921	MT-ND1	C-T	205	3	syn:S-S	121	6
3921	MT-ND1	C-A	205	3	syn:S-S	82	4
3922	MT-ND1	G-A	206	1	non-syn:E-K	1	1
3924	MT-ND1	A-G	206	3	syn:E-E	1	1
3927	MT-ND1	A-G	207	3	syn:L-L	64	2
3930	MT-ND1	C-T	208	3	syn:V-V	4	1
3930	MT-ND1	C-A	208	3	syn:V-V	1	1
3933	MT-ND1	A-G	209	3	syn:S-S	0	2
3935	MT-ND1	G-A	210	2	non-syn:G-D	1	1
3936	MT-ND1	C-T	210	3	syn:G-G	10	4
3936	MT-ND1	C-A	210	3	syn:G-G	1	1
3939	MT-ND1	C-T	211	3	syn:F-F	1	1
3942	MT-ND1	C-T	212	3	syn:N-N	3	1
3943	MT-ND1	A-G	213	1	non-syn:I-V	6	1
3944	MT-ND1	T-C	213	2	non-syn:I-T	2	1
3945	MT-ND1	C-T	213	3	syn:I-I	3	1
3945	MT-ND1	C-G	213	3	non-syn:I-M	1	1
3948	MT-ND1	A-G	214	3	syn:E-E	18	3
3949	MT-ND1	T-C	215	1	non-syn:Y-H	1	1
3949	MT-ND1	T-A	215	1	non-syn:Y-N	1	1
3951	MT-ND1	C-T	215	3	syn:Y-Y	2	1
3952	MT-ND1	G-A	216	1	non-syn:A-T	1	1
3954	MT-ND1	C-T	216	3	syn:A-A	17	2
3957	MT-ND1	A-G	217	3	syn:A-A	4	1
3960	MT-ND1	C-T	218	3	syn:G-G	8	2
3963	MT-ND1	C-T	219	3	syn:P-P	1	1
3963	MT-ND1	C-A	219	3	syn:P-P	1	1
3966	MT-ND1	C-T	220	3	syn:F-F	3	1
3969	MT-ND1	C-T	221	3	syn:A-A	29	2
3970	MT-ND1	C-T	222	1	syn:L-L	669	26
3972	MT-ND1	A-G	222	3	syn:L-L	15	1
3975	MT-ND1	C-T	223	3	syn:F-F	15	1
3978	MT-ND1	C-T	224	3	syn:F-F	2	1
3981	MT-ND1	A-G	225	3	syn:M-M	166	3
3984	MT-ND1	C-T	226	3	syn:A-A	7	1
3987	MT-ND1	A-G	227	3	syn:E-E	7	1
3990	MT-ND1	C-T	228	3	syn:Y-Y	89	6
3991	MT-ND1	A-G	229	1	non-syn:T-A	1	1
3992	MT-ND1	C-T	229	2	non-syn:T-M	226	14
3994	MT-ND1	A-G	230	1	non-syn:N-D	1	1
3994	MT-ND1	A-C	230	1	non-syn:N-H	1	1
3995	MT-ND1	A-G	230	2	non-syn:N-S	12	1
3995	MT-ND1	A-C	230	2	non-syn:N-T	2	1
3996	MT-ND1	C-T	230	3	syn:N-N	8	1
3999	MT-ND1	T-C	231	3	syn:I-I	31	2
4002	MT-ND1	T-C	232	3	syn:I-I	7	1
4005	MT-ND1	A-G	233	3	syn:M-M	5	1
4008	MT-ND1	A-G	234	3	syn:M-M	2	1
4011	MT-ND1	C-T	235	3	syn:N-N	32	5
4012	MT-ND1	A-G	236	1	non-syn:T-A	32	3
4013	MT-ND1	C-T	236	2	non-syn:T-I	13	2
4013	MT-ND1	C-G	236	2	non-syn:T-S	0	1
4014	MT-ND1	C-T	236	3	syn:T-T	2	1
4015	MT-ND1	C-T	237	1	non-syn:L-F	2	1
4017	MT-ND1	C-T	237	3	syn:L-L	22	1
4017	MT-ND1	C-A	237	3	syn:L-L	2	1
4020	MT-ND1	C-T	238	3	syn:T-T	13	1
4021	MT-ND1	A-T	239	1	non-syn:T-S	1	1
4021	MT-ND1	A-G	239	1	non-syn:T-A	8	2
4023	MT-ND1	T-G	239	3	syn:T-T	1	1
4023	MT-ND1	T-C	239	3	syn:T-T	31	5
4024	MT-ND1	A-T	240	1	non-syn:T-S	1	1
4024	MT-ND1	A-G	240	1	non-syn:T-A	175	13
4025	MT-ND1	C-T	240	2	non-syn:T-M	285	8
4026	MT-ND1	A-T	240	3	syn:T-T	2	1
4026	MT-ND1	A-G	240	3	syn:T-T	30	2
4029	MT-ND1	C-T	241	3	syn:I-I	4	1
4029	MT-ND1	C-A	241	3	non-syn:I-M	8	1
4031	MT-ND1	T-C	242	2	non-syn:F-S	1	1
4038	MT-ND1	A-G	244	3	syn:G-G	43	1
4040	MT-ND1	C-T	245	2	non-syn:T-M	1	1
4040	MT-ND1	C-G	245	2	non-syn:T-Term	0	1
4044	MT-ND1	A-G	246	3	syn:T-T	164	1
4047	MT-ND1	T-C	247	3	syn:Y-Y	41	3
4048	MT-ND1	G-A	248	1	non-syn:D-N	339	27
4050	MT-ND1	C-T	248	3	syn:D-D	6	2
4052	MT-ND1	C-T	249	2	non-syn:A-V	14	2
4053	MT-ND1	A-T	249	3	syn:A-A	2	1
4053	MT-ND1	A-G	249	3	syn:A-A	5	1
4056	MT-ND1	C-T	250	3	syn:L-L	2	1
4059	MT-ND1	C-T	251	3	syn:S-S	32	4
4059	MT-ND1	C-A	251	3	syn:S-S	1	1
4062	MT-ND1	T-C	252	3	syn:P-P	20	3
4065	MT-ND1	A-G	253	3	syn:E-E	12	3
4069	MT-ND1	T-C	255	1	non-syn:Y-H	0	1
4070	MT-ND1	A-G	255	2	non-syn:Y-C	0	1
4071	MT-ND1	C-T	255	3	syn:Y-Y	514	28
4074	MT-ND1	A-G	256	3	syn:T-T	2	1
4076	MT-ND1	C-T	257	2	non-syn:T-M	2	1
4079	MT-ND1	A-G	258	2	non-syn:Y-C	20	2
4080	MT-ND1	T-C	258	3	syn:Y-Y	58	2
4082	MT-ND1	T-G	259	2	non-syn:F-C	0	2
4083	MT-ND1	T-G	259	3	non-syn:F-L	0	2
4083	MT-ND1	T-C	259	3	syn:F-F	4	1
4084	MT-ND1	G-A	260	1	non-syn:V-I	11	1
4086	MT-ND1	C-T	260	3	syn:V-V	237	12
4088	MT-ND1	C-T	261	2	non-syn:T-I	3	1
4089	MT-ND1	C-T	261	3	syn:T-T	1	1
4092	MT-ND1	G-A	262	3	syn:K-K	81	3
4093	MT-ND1	A-G	263	1	non-syn:T-A	76	5
4094	MT-ND1	C-T	263	2	non-syn:T-I	6	1
4095	MT-ND1	C-T	263	3	syn:T-T	8	1
4096	MT-ND1	C-T	264	1	syn:L-L	2	1
4098	MT-ND1	A-G	264	3	syn:L-L	2	1
4099	MT-ND1	C-T	265	1	non-syn:L-F	20	3
4101	MT-ND1	T-C	265	3	syn:L-L	9	1
4102	MT-ND1	C-T	266	1	syn:L-L	9	1
4102	MT-ND1	C-A	266	1	non-syn:L-M	10	1
4104	MT-ND1	A-G	266	3	syn:L-L	2650	17
4106	MT-ND1	C-T	267	2	non-syn:T-I	1	1
4107	MT-ND1	C-T	267	3	syn:T-T	18	1
4109	MT-ND1	C-T	268	2	non-syn:S-F	3	1
4111	MT-ND1	C-T	269	1	syn:L-L	2	1
4113	MT-ND1	G-C	269	3	syn:L-L	2	1
4113	MT-ND1	G-A	269	3	syn:L-L	56	4
4116	MT-ND1	C-T	270	3	syn:F-F	2	1
4117	MT-ND1	T-C	271	1	syn:L-L	209	7
4118	MT-ND1	T-C	271	2	non-syn:L-S	2	1
4122	MT-ND1	A-G	272	3	syn:W-W	26	6
4123	MT-ND1	A-G	273	1	non-syn:I-V	13	3
4129	MT-ND1	A-G	275	1	non-syn:T-A	33	5
4131	MT-ND1	A-G	275	3	syn:T-T	19	3
4132	MT-ND1	G-A	276	1	non-syn:A-T	6	1
4134	MT-ND1	A-G	276	3	syn:A-A	1	1
4135	MT-ND1	T-C	277	1	non-syn:Y-H	14	1
4136	MT-ND1	A-G	277	2	non-syn:Y-C	35	4
4137	MT-ND1	C-T	277	3	syn:Y-Y	19	3
4140	MT-ND1	C-T	278	3	syn:P-P	36	13
4143	MT-ND1	A-G	279	3	syn:R-R	1	2
4143	MT-ND1	A-C	279	3	syn:R-R	1	1
4148	MT-ND1	G-A	281	2	non-syn:R-H	1	1
4151	MT-ND1	A-G	282	2	non-syn:Y-C	1	1
4152	MT-ND1	C-T	282	3	syn:Y-Y	1	1
4155	MT-ND1	C-T	283	3	syn:D-D	4	1
4155	MT-ND1	C-A	283	3	non-syn:D-E	0	1
4158	MT-ND1	A-G	284	3	syn:Q-Q	83	4
4161	MT-ND1	C-T	285	3	syn:L-L	9	4
4164	MT-ND1	A-G	286	3	syn:M-M	288	15
4166	MT-ND1	A-G	287	2	non-syn:H-R	1	1
4167	MT-ND1	C-T	287	3	syn:H-H	15	2
4169	MT-ND1	T-C	288	2	non-syn:L-P	0	7
4170	MT-ND1	C-T	288	3	syn:L-L	44	4
4170	MT-ND1	C-A	288	3	syn:L-L	0	1
4171	MT-ND1	C-T	289	1	syn:L-L	5	3
4172	MT-ND1	T-A	289	2	non-syn:L-Q	25	4
4173	MT-ND1	A-G	289	3	syn:L-L	4	1
4176	MT-ND1	A-G	290	3	syn:W-W	5	1
4179	MT-ND1	A-G	291	3	syn:K-K	1	1
4180	MT-ND1	A-G	292	1	non-syn:N-D	5	1
4181	MT-ND1	A-G	292	2	non-syn:N-S	7	2
4181	MT-ND1	A-AA	292	2	frameshift	1	1
4182	MT-ND1	C-T	292	3	syn:N-N	5	1
4184	MT-ND1	T-G	293	2	non-syn:F-C	0	1
4185	MT-ND1	C-T	293	3	syn:F-F	7	3
4186	MT-ND1	C-T	294	1	syn:L-L	4	1
4188	MT-ND1	A-G	294	3	syn:L-L	73	2
4191	MT-ND1	A-T	295	3	syn:P-P	1	1
4191	MT-ND1	A-G	295	3	syn:P-P	1	1
4192	MT-ND1	C-A	296	1	non-syn:L-I	1	1
4194	MT-ND1	C-T	296	3	syn:L-L	16	1
4197	MT-ND1	C-T	297	3	syn:T-T	179	1
4198	MT-ND1	C-T	298	1	syn:L-L	28	1
4200	MT-ND1	A-T	298	3	syn:L-L	15	6
4200	MT-ND1	A-G	298	3	syn:L-L	7	3
4203	MT-ND1	A-G	299	3	syn:A-A	49	5
4204	MT-ND1	T-C	300	1	syn:L-L	55	1
4205	MT-ND1	T-C	300	2	non-syn:L-S	12	1
4206	MT-ND1	A-G	300	3	syn:L-L	15	1
4209	MT-ND1	T-C	301	3	syn:L-L	13	2
4212	MT-ND1	A-G	302	3	syn:M-M	22	1
4215	MT-ND1	A-G	303	3	syn:W-W	1	1
4216	MT-ND1	T-C	304	1	non-syn:Y-H	3064	77
4218	MT-ND1	T-C	304	3	syn:Y-Y	176	3
4219	MT-ND1	G-A	305	1	non-syn:V-I	16	2
4221	MT-ND1	C-T	305	3	syn:V-V	16	1
4221	MT-ND1	C-A	305	3	syn:V-V	9	1
4222	MT-ND1	T-C	306	1	non-syn:S-P	1	1
4224	MT-ND1	C-T	306	3	syn:S-S	4	1
4225	MT-ND1	A-G	307	1	non-syn:M-V	97	2
4226	MT-ND1	T-C	307	2	non-syn:M-T	11	2
4227	MT-ND1	A-G	307	3	syn:M-M	30	5
4230	MT-ND1	C-T	308	3	syn:P-P	14	3
4231	MT-ND1	A-G	309	1	non-syn:I-V	12	3
4232	MT-ND1	T-C	309	2	non-syn:I-T	603	5
4233	MT-ND1	T-C	309	3	syn:I-I	9	1
4234	MT-ND1	A-T	310	1	non-syn:T-S	7	1
4234	MT-ND1	A-G	310	1	non-syn:T-A	1	1
4236	MT-ND1	A-G	310	3	syn:T-T	1	1
4238	MT-ND1	T-C	311	2	non-syn:I-T	1	1
4240	MT-ND1	T-C	312	1	non-syn:S-P	1	1
4242	MT-ND1	C-T	312	3	syn:S-S	22	2
4242	MT-ND1	C-A	312	3	syn:S-S	0	1
4243	MT-ND1	A-G	313	1	non-syn:S-G	5	1
4245	MT-ND1	C-T	313	3	syn:S-S	7	1
4247	MT-ND1	T-C	314	2	non-syn:I-T	0	1
4248	MT-ND1	T-C	314	3	syn:I-I	1082	18
4251	MT-ND1	C-T	315	3	syn:P-P	1	1
4254	MT-ND1	T-C	316	3	syn:P-P	10	1
4257	MT-ND1	A-G	317	3	syn:Q-Q	10	3
4258	MT-ND1	A-G	318	1	non-syn:T-A	1	1
4259	MT-ND1	C-T	318	2	non-syn:T-I	7	1
4260	MT-ND1	C-T	318	3	syn:T-T	6	2
4265	MT-TI	A-G	-	-	tRNA	1	1
4266	MT-TI	A-G	-	-	tRNA	1	1
4276	MT-TI	A-G	-	-	tRNA	1	1
4277	MT-TI	T-C	-	-	tRNA	8	2
4281	MT-TI	A-G	-	-	tRNA	1	1
4291	MT-TI	T-C	-	-	tRNA	0	1
4295	MT-TI	A-G	-	-	tRNA	82	9
4297	MT-TI	A-G	-	-	tRNA	1	1
4301	MT-TI	A-T	-	-	tRNA	1	1
4309	MT-TI	G-A	-	-	tRNA	1	1
4310	MT-TI	A-G	-	-	tRNA	28	8
4312	MT-TI	C-T	-	-	tRNA	1048	8
4313	MT-TI	T-C	-	-	tRNA	23	2
4313	MT-TI	T-del	-	-	tRNA	3	1
4314	MT-TI	T-C	-	-	tRNA	15	3
4314	MT-TI	T-A	-	-	tRNA	2	1
4315	MT-TI	A-T	-	-	tRNA	1	1
4315	MT-TI	A-G	-	-	tRNA	3	1
4315	MT-TI	A-AT	-	-	tRNA	1	1
4315	MT-TI	A-del	-	-	tRNA	10	1
4316	MT-TI	A-G	-	-	tRNA	28	1
4317	MT-TI	A-G	-	-	tRNA	14	1
4317	MT-TI	A-del	-	-	tRNA	0	2
4318	MT-TI	C-T	-	-	tRNA	0	1
4318	MT-TI	C-G	-	-	tRNA	0	1
4320	MT-TI	C-T	-	-	tRNA	1	1
4320	MT-TI	C-A	-	-	tRNA	0	1
4322	MT-TI	C-CC	-	-	tRNA	3	1
4325	MT-TI	A-G	-	-	tRNA	1	1
4335	MT-TQ	C-T	-	-	tRNA	18	6
4336	MT-TQ	T-C	-	-	tRNA	321	28
4340	MT-TQ	A-G	-	-	tRNA	2	1
4342	MT-TQ	A-G	-	-	tRNA	64	2
4343	MT-TQ	A-G	-	-	tRNA	38	7
4345	MT-TQ	C-T	-	-	tRNA	2	1
4349	MT-TQ	C-del	-	-	tRNA	1	1
4350	MT-TQ	C-T	-	-	tRNA	12	1
4353	MT-TQ	T-C	-	-	tRNA	9	1
4354	MT-TQ	C-T	-	-	tRNA	10	1
4363	MT-TQ	T-C	-	-	tRNA	36	4
4370	MT-TQ	T-C	-	-	tRNA	85	3
4371	MT-TQ	T-C	-	-	tRNA	11	1
4373	MT-TQ	T-C	-	-	tRNA	3	1
4375	MT-TQ	C-T	-	-	tRNA	2	1
4380	MT-TQ	C-T	-	-	tRNA	4	1
4381	MT-TQ	A-G	-	-	tRNA	4	1
4384	MT-TQ	T-C	-	-	tRNA	4	1
4385	MT-TQ	A-T	-	-	tRNA	6	3
4385	MT-TQ	A-G	-	-	tRNA	4	1
4386	MT-TQ	T-C	-	-	tRNA	117	20
4387	MT-TQ	C-T	-	-	tRNA	5	1
4388	MT-TQ	A-G	-	-	tRNA	40	3
4392	MT-TQ	C-T	-	-	tRNA	15	1
4393	MT-TQ	C-A	-	-	tRNA	1	1
4394	MT-TQ	C-T	-	-	tRNA	20	3
4394	MT-TQ	C-G	-	-	tRNA	1	1
4394	MT-TQ	C-A	-	-	tRNA	0	2
4395	MT-TQ	A-G	-	-	tRNA	18	2
4401	MT-NC2	A-G	-	-	non-coding	2	1
4413	MT-TM	C-T	-	-	tRNA	1	1
4417	MT-TM	A-G	-	-	tRNA	1	1
4418	MT-TM	T-C	-	-	tRNA	36	3
4432	MT-TM	C-CC	-	-	tRNA	1	1
4435	MT-TM	A-G	-	-	tRNA	29	5
4440	MT-TM	G-GGA	-	-	tRNA	1	1
4452	MT-TM	T-C	-	-	tRNA	67	11
4453	MT-TM	A-G	-	-	tRNA	1	1
4454	MT-TM	T-C	-	-	tRNA	176	10
4454	MT-TM	T-A	-	-	tRNA	136	5
4456	MT-TM	C-T	-	-	tRNA	1	1
4456	MT-TM	C-A	-	-	tRNA	1	1
4461	MT-TM	C-T	-	-	tRNA	1	1
4463	MT-TM	C-T	-	-	tRNA	1	1
4464	MT-TM	G-A	-	-	tRNA	11	2
4466	MT-TM	A-G	-	-	tRNA	4	1
4469	MT-TM	A-G	-	-	tRNA	2	1
4471	MT-ND2	T-C	1	2	non-syn:I-T	0	1
4477	MT-ND2	C-A	3	2	non-syn:P-H	1	1
4479	MT-ND2	C-A	4	1	non-syn:L-M	1	1
4481	MT-ND2	G-A	4	3	syn:L-L	6	1
4483	MT-ND2	C-A	5	2	non-syn:A-D	0	1
4484	MT-ND2	C-T	5	3	syn:A-A	4	2
4485	MT-ND2	C-A	6	1	non-syn:Q-K	0	1
4486	MT-ND2	A-C	6	2	non-syn:Q-P	1	1
4487	MT-ND2	A-G	6	3	syn:Q-Q	5	1
4490	MT-ND2	C-G	7	3	syn:P-P	0	1
4491	MT-ND2	G-A	8	1	non-syn:V-I	512	14
4492	MT-ND2	T-G	8	2	non-syn:V-G	1	1
4496	MT-ND2	C-T	9	3	syn:I-I	18	2
4499	MT-ND2	C-T	10	3	syn:Y-Y	1	1
4500	MT-ND2	T-C	11	1	non-syn:S-P	11	2
4500	MT-ND2	T-A	11	1	non-syn:S-T	1	1
4501	MT-ND2	C-T	11	2	non-syn:S-F	1	1
4502	MT-ND2	T-C	11	3	syn:S-S	25	1
4505	MT-ND2	C-T	12	3	syn:T-T	14	4
4506	MT-ND2	A-G	13	1	non-syn:I-V	59	3
4508	MT-ND2	C-T	13	3	syn:I-I	8	3
4509	MT-ND2	T-C	14	1	non-syn:F-L	1	1
4510	MT-ND2	T-G	14	2	non-syn:F-C	0	1
4511	MT-ND2	T-TT	14	3	frameshift	1	1
4511	MT-ND2	T-C	14	3	syn:F-F	7	1
4512	MT-ND2	G-A	15	1	non-syn:A-T	18	1
4520	MT-ND2	A-G	17	3	syn:T-T	1	1
4525	MT-ND2	T-C	19	2	non-syn:I-T	11	1
4527	MT-ND2	A-G	20	1	non-syn:T-A	1	1
4529	MT-ND2	A-T	20	3	syn:T-T	458	21
4529	MT-ND2	A-G	20	3	syn:T-T	8	1
4531	MT-ND2	C-T	21	2	non-syn:A-V	3	1
4532	MT-ND2	G-A	21	3	syn:A-A	5	1
4533	MT-ND2	C-A	22	1	non-syn:L-M	2	1
4538	MT-ND2	C-T	23	3	syn:S-S	17	2
4539	MT-ND2	T-C	24	1	non-syn:S-P	1	1
4541	MT-ND2	G-T	24	3	syn:S-S	2	2
4541	MT-ND2	G-A	24	3	syn:S-S	126	7
4544	MT-ND2	C-T	25	3	non-syn:P-L	0	1
4547	MT-ND2	A-G	26	3	syn:W-W	7	1
4548	MT-ND2	T-C	27	1	non-syn:F-L	0	1
4550	MT-ND2	T-C	27	3	syn:F-F	8	3
4553	MT-ND2	T-C	28	3	syn:F-F	93	3
4557	MT-ND2	T-C	30	1	non-syn:W-R	0	1
4560	MT-ND2	G-A	31	1	non-syn:V-M	5	1
4561	MT-ND2	T-G	31	2	non-syn:V-G	1	1
4561	MT-ND2	T-C	31	2	non-syn:V-A	244	10
4562	MT-ND2	A-T	31	3	syn:V-V	2	1
4562	MT-ND2	A-G	31	3	syn:V-V	77	4
4562	MT-ND2	A-C	31	3	syn:V-V	36	2
4574	MT-ND2	A-G	35	3	syn:M-M	5	2
4575	MT-ND2	A-G	36	1	non-syn:N-D	1	1
4577	MT-ND2	C-T	36	3	syn:N-N	22	1
4579	MT-ND2	T-C	37	2	non-syn:M-T	0	1
4580	MT-ND2	G-A	37	3	syn:M-M	572	39
4583	MT-ND2	A-G	38	3	syn:L-L	1	1
4586	MT-ND2	T-C	39	3	syn:A-A	500	14
4589	MT-ND2	T-C	40	3	syn:F-F	13	1
4592	MT-ND2	T-C	41	3	syn:I-I	53	7
4594	MT-ND2	C-T	42	2	non-syn:P-L	1	1
4596	MT-ND2	G-A	43	1	non-syn:V-I	38	2
4598	MT-ND2	T-C	43	3	syn:L-L	27	1
4599	MT-ND2	C-T	44	1	syn:L-L	0	2
4601	MT-ND2	A-G	44	3	syn:L-L	2	1
4602	MT-ND2	A-G	45	1	non-syn:T-A	0	1
4604	MT-ND2	C-T	45	3	syn:T-T	6	1
4607	MT-ND2	A-G	46	3	syn:K-K	1	1
4610	MT-ND2	A-G	47	3	syn:K-K	1	1
4612	MT-ND2	T-C	48	2	non-syn:M-T	8	3
4615	MT-ND2	A-G	49	2	non-syn:N-S	11	1
4616	MT-ND2	C-T	49	3	syn:N-N	9	1
4619	MT-ND2	T-C	50	3	syn:P-P	4	1
4622	MT-ND2	T-C	51	3	syn:R-R	7	1
4623	MT-ND2	T-C	52	1	non-syn:S-P	1	1
4625	MT-ND2	C-T	52	3	syn:S-S	1	1
4625	MT-ND2	C-G	52	3	syn:S-S	1	1
4626	MT-ND2	A-G	53	1	non-syn:T-A	1	1
4631	MT-ND2	A-G	54	3	syn:E-E	1	1
4633	MT-ND2	C-A	55	2	non-syn:A-D	1	1
4634	MT-ND2	T-C	55	3	syn:A-A	23	3
4634	MT-ND2	T-A	55	3	syn:A-A	1	1
4637	MT-ND2	C-T	56	3	syn:A-A	2	1
4638	MT-ND2	A-G	57	1	non-syn:I-V	2	1
4639	MT-ND2	T-C	57	2	non-syn:I-T	121	8
4640	MT-ND2	C-T	57	3	syn:I-I	13	2
4640	MT-ND2	C-A	57	3	non-syn:I-M	71	2
4643	MT-ND2	G-A	58	3	syn:K-K	24	2
4646	MT-ND2	T-C	59	3	syn:Y-Y	436	17
4649	MT-ND2	C-T	60	3	syn:F-F	1	1
4652	MT-ND2	C-T	61	3	syn:L-L	4	1
4654	MT-ND2	C-T	62	2	non-syn:T-M	7	3
4655	MT-ND2	G-T	62	3	syn:T-T	1	1
4655	MT-ND2	G-A	62	3	syn:T-T	164	10
4657	MT-ND2	A-G	63	2	non-syn:Q-R	0	2
4658	MT-ND2	A-G	63	3	syn:Q-Q	1	1
4659	MT-ND2	G-T	64	1	non-syn:A-S	1	1
4659	MT-ND2	G-A	64	1	non-syn:A-T	49	6
4661	MT-ND2	A-T	64	3	syn:A-A	1	1
4663	MT-ND2	C-T	65	2	non-syn:T-I	1	1
4664	MT-ND2	C-T	65	3	syn:T-T	2	1
4667	MT-ND2	A-G	66	3	syn:A-A	4	1
4670	MT-ND2	C-T	67	3	syn:S-S	15	4
4673	MT-ND2	A-G	68	3	syn:M-M	4	1
4674	MT-ND2	A-G	69	1	non-syn:I-V	19	1
4676	MT-ND2	C-T	69	3	syn:I-I	3	1
4677	MT-ND2	C-T	70	1	non-syn:L-F	1	1
4678	MT-ND2	T-C	70	2	non-syn:L-P	1	1
4679	MT-ND2	T-C	70	3	syn:L-L	19	3
4680	MT-ND2	C-A	71	1	non-syn:L-M	2	1
4681	MT-ND2	T-C	71	2	non-syn:L-P	1	1
4682	MT-ND2	A-T	71	3	syn:L-L	1	1
4682	MT-ND2	A-G	71	3	syn:L-L	4	1
4685	MT-ND2	A-G	72	3	syn:M-M	1	1
4688	MT-ND2	T-G	73	3	syn:A-A	10	1
4688	MT-ND2	T-C	73	3	syn:A-A	249	10
4688	MT-ND2	T-A	73	3	syn:A-A	4	1
4689	MT-ND2	A-G	74	1	non-syn:I-V	0	1
4691	MT-ND2	C-T	74	3	syn:I-I	3	1
4695	MT-ND2	T-C	76	1	non-syn:F-L	23	2
4696	MT-ND2	T-C	76	2	non-syn:F-S	23	2
4697	MT-ND2	C-T	76	3	syn:F-F	28	1
4700	MT-ND2	C-T	77	3	syn:N-N	1	1
4700	MT-ND2	C-A	77	3	non-syn:N-K	1	1
4702	MT-ND2	A-G	78	2	non-syn:N-S	4	2
4703	MT-ND2	T-C	78	3	syn:N-N	178	8
4704	MT-ND2	A-G	79	1	non-syn:M-V	1	1
4704	MT-ND2	A-C	79	1	non-syn:M-L	1	1
4705	MT-ND2	T-C	79	2	non-syn:M-T	22	3
4706	MT-ND2	A-G	79	3	syn:M-M	48	4
4707	MT-ND2	C-T	80	1	non-syn:L-F	37	4
4707	MT-ND2	C-A	80	1	non-syn:L-I	2	1
4709	MT-ND2	C-T	80	3	syn:L-L	5	1
4710	MT-ND2	T-A	81	1	non-syn:S-T	2	1
4711	MT-ND2	C-T	81	2	non-syn:S-F	7	1
4712	MT-ND2	C-T	81	3	syn:S-S	5	2
4715	MT-ND2	A-G	82	3	syn:G-G	1166	17
4716	MT-ND2	C-G	83	1	non-syn:Q-E	0	1
[truncated: 7,211 more rows]
