# Supplementary material for: Mitochondrial heteroplasmy in vertebrates using ChIP-sequencing data
Source: Genome Biol. 2016 Jun 27;17:139. doi: 10.1186/s13059-016-0996-y (PMC4922064; doi:10.1186/s13059-016-0996-y)
Supplement: Additional file 3: — Heteroplasmy detection algorithm and analysis in Python. (ZIP 115 kb) [file 13059_2016_996_MOESM3_ESM.zip › Additional file 3/PolymorphismsControl.csv]

Position	Locus	Nucleotide Change	GB Frequency	Curated References
3	Control Region	T-C	0	2
5	Control Region	A-C	2	1
7	Control Region	A-G	0	4
8	Control Region	G-T	3	2
9	Control Region	G-T	1	1
9	Control Region	G-A	7	4
10	Control Region	T-G	1	1
10	Control Region	T-C	16	3
11	Control Region	C-T	1	1
12	Control Region	T-C	3	1
14	Control Region	T-C	3	1
16	Control Region	A-T	28	3
16	Control Region	A-G	0	1
17	Control Region	C-T	0	1
18	Control Region	C-T	1	1
22	Control Region	T-C	1	1
23	Control Region	T-C	1	1
24	Control Region	A-T	0	1
26	Control Region	C-T	6	3
26	Control Region	C-G	0	1
26	Control Region	C-del	4	1
29	Control Region	C-A	0	1
30	Control Region	T-A	0	1
33	Control Region	C-T	1	1
33	Control Region	C-G	0	1
34	Control Region	G-T	0	1
34	Control Region	G-A	1	1
34	Control Region	G-del	2	1
35	Control Region	G-T	0	1
35	Control Region	G-A	3	1
36	Control Region	G-A	3	1
37	Control Region	A-G	0	1
38	Control Region	G-T	0	1
39	Control Region	C-T	2	2
40	Control Region	T-C	0	1
41	Control Region	C-T	61	18
41	Control Region	C-CC	0	1
42	Control Region	T-TT	2	1
42	Control Region	T-TG	7	2
42	Control Region	T-TA	2	1
42	Control Region	T-C	3	1
43	Control Region	C-T	1	1
43	Control Region	C-CA	0	1
44	Control Region	C-T	1	1
44	Control Region	C-CC	126	10
45	Control Region	A-G	1	1
45	Control Region	A-AC	0	1
46	Control Region	T-G	2	1
46	Control Region	T-C	2	1
47	Control Region	G-A	22	2
49	Control Region	A-G	0	2
51	Control Region	T-G	0	1
51	Control Region	T-C	3	1
52	Control Region	TG-del	1	1
52	Control Region	T-C	1	2
53	Control Region	G-GC	1	1
53	Control Region	G-A	6	1
53	Control Region	G-del	1	1
54	Control Region	G-T	1	2
54	Control Region	G-GC	4	1
54	Control Region	G-C	4	1
54	Control Region	G-A	3	1
55	Control Region	T-TTA	1	1
55	Control Region	T-TT	26	3
55	Control Region	T-G	2	1
55	Control Region	T-C	61	10
55	Control Region	T-A	12	1
55	Control Region	T-del	1	1
56	Control Region	A-T	4	1
56	Control Region	A-G	13	1
56	Control Region	A-C	4	1
56	Control Region	A-ATC	5	1
56	Control Region	A-AC	20	2
56	Control Region	A-AA	4	1
56	Control Region	A-del	27	1
57	MT-HV2	T-TC	80	2
57	MT-HV2	T-G	42	2
57	MT-HV2	T-C	62	11
57	MT-HV2	T-A	1	1
57	MT-HV2	T-del	3	1
58	MT-HV2	T-TC	0	1
58	MT-HV2	T-TA	2	1
58	MT-HV2	T-C	49	6
58	MT-HV2	T-A	31	1
59	MT-HV2	TT-del	0	3
59	MT-HV2	T-C	41	2
60	MT-HV2	T-TTT	0	2
60	MT-HV2	T-TT	24	6
60	MT-HV2	T-C	17	4
60	MT-HV2	T-A	2	1
61	MT-HV2	C-T	65	6
61	MT-HV2	C-G	0	2
61	MT-HV2	C-CT	1	1
61	MT-HV2	C-CCCACAATGGNA	1	1
61	MT-HV2	C-A	5	4
62	MT-HV2	G-T	8	1
62	MT-HV2	G-C	46	2
62	MT-HV2	G-A	20	5
63	MT-HV2	T-G	42	1
63	MT-HV2	TC-del	1	1
63	MT-HV2	T-C	34	12
63	MT-HV2	T-A	3	2
63	MT-HV2	T-del	2	1
64	MT-HV2	C-T	861	43
64	MT-HV2	C-G	1	1
64	MT-HV2	C-A	2	1
64	MT-HV2	C-del	3	1
65	MT-HV2	T-TT	28	4
65	MT-HV2	TG-del	3	1
65	MT-HV2	T-G	4	1
65	MT-HV2	T-C	3	1
65	MT-HV2	T-del	0	1
66	MT-HV2	G-T	31	5
66	MT-HV2	G-C	2	1
66	MT-HV2	G-A	17	5
66	MT-HV2	G-del	19	1
67	MT-HV2	G-T	1	1
67	MT-HV2	G-C	1	1
67	MT-HV2	G-A	0	1
68	MT-HV2	G-A	11	3
69	MT-HV2	G-T	0	1
69	MT-HV2	G-C	0	1
69	MT-HV2	G-A	1	1
70	MT-HV2	G-A	49	1
71	MT-HV2	G-GG	8	1
71	MT-HV2	G-A	2	1
71	MT-HV2	G-del	0	5
72	MT-HV2	T-G	38	4
72	MT-HV2	T-C	515	45
72	MT-HV2	T-A	1	1
73	MT-HV2	A-G	22551	141
73	MT-HV2	A-C	2	2
73	MT-HV2	A-del	1	1
75	MT-HV2	G-T	7	1
75	MT-HV2	G-A	11	1
76	MT-HV2	C-T	3	1
78	MT-HV2	C-T	0	1
79	MT-HV2	G-T	1	1
80	MT-HV2	C-T	0	1
80	MT-HV2	C-G	0	1
81	MT-HV2	G-GT	1	1
81	MT-HV2	G-C	0	1
81	MT-HV2	G-A	6	1
84	MT-HV2	A-C	1	1
85	MT-HV2	G-A	10	1
86	MT-HV2	C-T	0	2
87	MT-HV2	A-G	0	2
89	MT-HV2	T-C	155	17
90	MT-HV2	G-A	6	2
91	MT-HV2	C-T	4	2
92	MT-HV2	G-C	0	1
92	MT-HV2	G-A	101	7
93	MT-HV2	A-G	918	63
93	MT-HV2	A-AT	3	1
93	MT-HV2	A-AA	3	1
94	MT-HV2	G-GG	1	1
94	MT-HV2	G-A	124	15
95	MT-HV2	A-T	3	1
95	MT-HV2	A-C	227	18
96	MT-HV2	C-T	7	1
97	MT-HV2	G-T	4	1
97	MT-HV2	G-C	2	2
97	MT-HV2	G-A	17	4
98	MT-HV2	C-T	1	1
98	MT-HV2	C-G	1	1
98	MT-HV2	C-del	0	2
100	MT-HV2	G-T	0	1
100	MT-HV2	GGAGCC-del	11	1
101	MT-HV2	G-C	0	1
101	MT-HV2	G-A	4	2
102	MT-HV2	A-G	5	2
103	MT-HV2	G-C	1	1
103	MT-HV2	G-A	102	18
104	MT-HV2	C-CCT	4	1
105	MT-HV2	C-T	0	1
105	MT-HV2	CGGAGC-del	0	1
105	MT-HV2	C-del	0	1
106	MT-HV2	GGAGCA-del	35	1
106	MT-HV2	G-C	4	1
106	MT-HV2	G-A	1	1
106	MT-HV2	G-del	0	8
107	MT-HV2	G-A	2	1
107	MT-HV2	G-del	0	8
108	MT-HV2	A-G	5	1
108	MT-HV2	A-del	0	8
109	MT-HV2	G-A	1	3
109	MT-HV2	G-del	0	8
110	MT-HV2	C-del	0	8
110	MT-OHR	C-del	0	8
111	MT-HV2	A-G	4	1
111	MT-OHR	A-G	4	1
111	MT-HV2	A-C	5	1
111	MT-OHR	A-C	5	1
111	MT-HV2	A-AA	0	2
111	MT-OHR	A-AA	0	2
111	MT-HV2	A-del	0	7
111	MT-OHR	A-del	0	7
113	MT-HV2	C-T	8	2
113	MT-OHR	C-T	8	2
114	MT-HV2	C-T	139	19
114	MT-OHR	C-T	139	19
114	MT-HV2	C-G	15	1
114	MT-OHR	C-G	15	1
114	MT-HV2	C-CC	1	1
114	MT-OHR	C-CC	1	1
114	MT-HV2	C-A	22	2
114	MT-OHR	C-A	22	2
115	MT-HV2	T-C	2	1
115	MT-OHR	T-C	2	1
116	MT-HV2	A-T	0	1
116	MT-OHR	A-T	0	1
118	MT-HV2	G-C	1	1
118	MT-OHR	G-C	1	1
119	MT-HV2	T-C	48	8
119	MT-OHR	T-C	48	8
120	MT-HV2	C-G	0	1
120	MT-OHR	C-G	0	1
121	MT-HV2	G-T	1	1
121	MT-OHR	G-T	1	1
121	MT-HV2	G-C	4	2
121	MT-OHR	G-C	4	2
121	MT-HV2	G-A	1	1
121	MT-OHR	G-A	1	1
124	MT-HV2	G-A	0	1
124	MT-OHR	G-A	0	1
125	MT-HV2	T-G	4	2
125	MT-OHR	T-G	4	2
125	MT-HV2	T-C	76	11
125	MT-OHR	T-C	76	11
126	MT-HV2	A-G	1	1
126	MT-OHR	A-G	1	1
126	MT-HV2	A-C	0	1
126	MT-OHR	A-C	0	1
127	MT-HV2	T-C	84	10
127	MT-OHR	T-C	84	10
128	MT-HV2	C-T	26	7
128	MT-OHR	C-T	26	7
131	MT-HV2	T-C	119	13
131	MT-OHR	T-C	119	13
132	MT-HV2	C-T	1	1
132	MT-OHR	C-T	1	1
132	MT-HV2	C-G	0	2
132	MT-OHR	C-G	0	2
135	MT-HV2	T-TT	1	1
135	MT-OHR	T-TT	1	1
139	MT-HV2	T-C	13	2
139	MT-OHR	T-C	13	2
140	MT-HV2	C-T	8	1
140	MT-OHR	C-T	8	1
141	MT-HV2	C-T	0	1
141	MT-OHR	C-T	0	1
143	MT-HV2	G-T	1	1
143	MT-OHR	G-T	1	1
143	MT-HV2	G-A	630	38
143	MT-OHR	G-A	630	38
144	MT-HV2	C-T	1	1
144	MT-OHR	C-T	1	1
144	MT-HV2	C-A	1	1
144	MT-OHR	C-A	1	1
146	MT-HV2	T-G	0	1
146	MT-OHR	T-G	0	1
146	MT-HV2	T-C	6059	103
146	MT-OHR	T-C	6059	103
146	MT-HV2	T-A	16	6
146	MT-OHR	T-A	16	6
147	MT-HV2	C-A	0	1
147	MT-OHR	C-A	0	1
147	MT-HV2	C-del	0	1
147	MT-OHR	C-del	0	1
149	MT-HV2	T-TT	0	1
149	MT-OHR	T-TT	0	1
149	MT-HV2	T-C	0	1
149	MT-OHR	T-C	0	1
150	MT-HV2	C-T	3537	99
150	MT-OHR	C-T	3537	99
150	MT-HV2	C-G	4	3
150	MT-OHR	C-G	4	3
150	MT-HV2	C-CT	1	1
150	MT-OHR	C-CT	1	1
150	MT-HV2	C-A	4	1
150	MT-OHR	C-A	4	1
150	MT-HV2	C-del	1	1
150	MT-OHR	C-del	1	1
151	MT-HV2	C-T	994	47
151	MT-OHR	C-T	994	47
151	MT-HV2	C-G	1	1
151	MT-OHR	C-G	1	1
151	MT-HV2	C-A	1	1
151	MT-OHR	C-A	1	1
152	MT-HV2	T-G	1	1
152	MT-OHR	T-G	1	1
152	MT-HV2	T-C	7916	106
152	MT-OHR	T-C	7916	106
152	MT-HV2	T-del	0	4
152	MT-OHR	T-del	0	4
153	MT-HV2	A-G	1094	56
153	MT-OHR	A-G	1094	56
154	MT-HV2	T-C	20	3
154	MT-OHR	T-C	20	3
155	MT-HV2	T-C	1	1
155	MT-OHR	T-C	1	1
156	MT-HV2	A-G	0	1
156	MT-OHR	A-G	0	1
158	MT-HV2	T-A	1	1
158	MT-OHR	T-A	1	1
159	MT-HV2	T-C	21	6
159	MT-OHR	T-C	21	6
164	MT-HV2	C-T	1	1
164	MT-OHR	C-T	1	1
165	MT-HV2	A-G	1	1
165	MT-OHR	A-G	1	1
168	MT-HV2	T-C	1	1
168	MT-OHR	T-C	1	1
169	MT-HV2	A-G	0	1
169	MT-OHR	A-G	0	1
170	MT-HV2	C-T	0	1
170	MT-OHR	C-T	0	1
171	MT-HV2	G-GG	1	1
171	MT-OHR	G-GG	1	1
171	MT-HV2	G-A	1	1
171	MT-OHR	G-A	1	1
172	MT-HV2	T-G	0	2
172	MT-OHR	T-G	0	2
173	MT-HV2	T-C	18	7
173	MT-OHR	T-C	18	7
174	MT-HV2	C-T	5	1
174	MT-OHR	C-T	5	1
174	MT-HV2	C-CC	2	1
174	MT-OHR	C-CC	2	1
175	MT-HV2	A-C	2	1
175	MT-OHR	A-C	2	1
178	MT-HV2	A-G	15	1
178	MT-OHR	A-G	15	1
179	MT-HV2	T-C	9	1
179	MT-OHR	T-C	9	1
180	MT-HV2	T-C	4	1
180	MT-OHR	T-C	4	1
181	MT-HV2	A-T	1	1
181	MT-OHR	A-T	1	1
181	MT-HV2	A-G	1	1
181	MT-OHR	A-G	1	1
182	MT-HV2	C-T	1013	35
182	MT-OHR	C-T	1013	35
183	MT-HV2	A-T	0	1
183	MT-OHR	A-T	0	1
183	MT-HV2	A-G	152	29
183	MT-OHR	A-G	152	29
183	MT-HV2	A-C	1	1
183	MT-OHR	A-C	1	1
183	MT-HV2	A-del	1	1
183	MT-OHR	A-del	1	1
184	MT-HV2	G-A	13	5
184	MT-OHR	G-A	13	5
185	MT-HV2	G-T	234	15
185	MT-OHR	G-T	234	15
185	MT-HV2	G-C	31	5
185	MT-OHR	G-C	31	5
185	MT-HV2	G-A	1224	72
185	MT-OHR	G-A	1224	72
186	MT-HV2	C-T	38	8
186	MT-OHR	C-T	38	8
186	MT-HV2	C-G	0	1
186	MT-OHR	C-G	0	1
186	MT-HV2	C-A	463	15
186	MT-OHR	C-A	463	15
187	MT-HV2	G-T	3	1
187	MT-OHR	G-T	3	1
188	MT-HV2	A-T	2	1
188	MT-OHR	A-T	2	1
188	MT-HV2	A-G	340	31
188	MT-OHR	A-G	340	31
189	MT-HV2	A-T	1	1
189	MT-OHR	A-T	1	1
189	MT-HV2	A-G	1723	69
189	MT-OHR	A-G	1723	69
189	MT-HV2	A-C	447	16
189	MT-OHR	A-C	447	16
189	MT-HV2	A-AA	1	1
189	MT-OHR	A-AA	1	1
190	MT-HV2	C-T	0	1
190	MT-OHR	C-T	0	1
190	MT-HV2	C-CA	0	2
190	MT-OHR	C-CA	0	2
191	MT-HV2	A-G	1	1
191	MT-OHR	A-G	1	1
191	MT-HV2	A-AA	22	6
191	MT-OHR	A-AA	22	6
192	MT-HV2	T-C	10	4
192	MT-OHR	T-C	10	4
193	MT-HV2	A-G	25	7
193	MT-OHR	A-G	25	7
193	MT-HV2	A-AT	1	1
193	MT-OHR	A-AT	1	1
194	MT-HV2	C-T	537	44
194	MT-OHR	C-T	537	44
194	MT-HV2	C-A	2	1
194	MT-OHR	C-A	2	1
195	MT-HV2	T-TC	1	1
195	MT-OHR	T-TC	1	1
195	MT-HV2	T-G	1	1
195	MT-OHR	T-G	1	1
195	MT-HV2	T-C	6321	112
195	MT-OHR	T-C	6321	112
195	MT-HV2	T-A	79	10
195	MT-OHR	T-A	79	10
196	MT-HV2	T-TT	4	1
196	MT-OHR	T-TT	4	1
196	MT-HV2	T-C	56	12
196	MT-OHR	T-C	56	12
197	MT-HV2	A-G	10	6
197	MT-OHR	A-G	10	6
198	MT-HV2	C-T	900	40
198	MT-OHR	C-T	900	40
199	MT-HV2	T-C	1542	70
199	MT-OHR	T-C	1542	70
200	MT-HV2	A-T	0	2
200	MT-OHR	A-T	0	2
200	MT-HV2	A-G	822	55
200	MT-OHR	A-G	822	55
200	MT-HV2	A-C	1	1
200	MT-OHR	A-C	1	1
201	MT-HV2	A-T	0	1
201	MT-OHR	A-T	0	1
201	MT-HV2	A-G	4	1
201	MT-OHR	A-G	4	1
202	MT-HV2	A-G	38	6
202	MT-OHR	A-G	38	6
203	MT-HV2	G-C	10	1
203	MT-OHR	G-C	10	1
203	MT-HV2	G-A	131	22
203	MT-OHR	G-A	131	22
204	MT-HV2	T-G	1	1
204	MT-OHR	T-G	1	1
204	MT-HV2	T-C	1842	74
204	MT-OHR	T-C	1842	74
204	MT-HV2	T-A	2	1
204	MT-OHR	T-A	2	1
205	MT-HV2	G-A	8	2
205	MT-OHR	G-A	8	2
206	MT-HV2	T-G	1	1
206	MT-OHR	T-G	1	1
207	MT-HV2	G-A	1430	71
207	MT-OHR	G-A	1430	71
208	MT-HV2	T-G	0	2
208	MT-OHR	T-G	0	2
208	MT-HV2	T-C	16	2
208	MT-OHR	T-C	16	2
208	MT-HV2	T-A	2	1
208	MT-OHR	T-A	2	1
209	MT-HV2	T-C	5	2
209	MT-OHR	T-C	5	2
209	MT-HV2	T-A	0	1
209	MT-OHR	T-A	0	1
210	MT-HV2	A-G	197	21
210	MT-OHR	A-G	197	21
211	MT-HV2	A-T	1	2
211	MT-OHR	A-T	1	2
211	MT-HV2	A-G	28	3
211	MT-OHR	A-G	28	3
212	MT-HV2	T-C	36	5
212	MT-OHR	T-C	36	5
213	MT-HV2	T-A	0	1
213	MT-OHR	T-A	0	1
213	MT-CSB1	T-A	0	1
214	MT-HV2	A-T	0	1
214	MT-OHR	A-T	0	1
214	MT-CSB1	A-T	0	1
214	MT-HV2	A-G	92	13
214	MT-OHR	A-G	92	13
214	MT-CSB1	A-G	92	13
215	MT-HV2	A-G	248	31
215	MT-OHR	A-G	248	31
215	MT-CSB1	A-G	248	31
215	MT-HV2	A-C	1	2
215	MT-OHR	A-C	1	2
215	MT-CSB1	A-C	1	2
216	MT-HV2	T-G	2	1
216	MT-OHR	T-G	2	1
216	MT-CSB1	T-G	2	1
216	MT-HV2	T-C	0	1
216	MT-OHR	T-C	0	1
216	MT-CSB1	T-C	0	1
217	MT-HV2	T-C	286	21
217	MT-OHR	T-C	286	21
217	MT-CSB1	T-C	286	21
220	MT-HV2	T-C	1	1
220	MT-OHR	T-C	1	1
220	MT-CSB1	T-C	1	1
222	MT-HV2	C-T	15	13
222	MT-OHR	C-T	15	13
222	MT-CSB1	C-T	15	13
222	MT-HV2	C-G	1	1
222	MT-OHR	C-G	1	1
222	MT-CSB1	C-G	1	1
223	MT-HV2	T-C	0	1
223	MT-OHR	T-C	0	1
223	MT-CSB1	T-C	0	1
224	MT-HV2	T-C	3	1
224	MT-OHR	T-C	3	1
224	MT-CSB1	T-C	3	1
225	MT-HV2	G-A	240	28
225	MT-OHR	G-A	240	28
225	MT-CSB1	G-A	240	28
226	MT-HV2	T-C	107	18
226	MT-OHR	T-C	107	18
226	MT-CSB1	T-C	107	18
226	MT-HV2	T-A	1	1
226	MT-OHR	T-A	1	1
226	MT-CSB1	T-A	1	1
227	MT-HV2	A-T	6	1
227	MT-OHR	A-T	6	1
227	MT-CSB1	A-T	6	1
227	MT-HV2	A-G	112	14
227	MT-OHR	A-G	112	14
227	MT-CSB1	A-G	112	14
228	MT-HV2	G-T	38	7
228	MT-OHR	G-T	38	7
228	MT-CSB1	G-T	38	7
228	MT-HV2	G-A	849	50
228	MT-OHR	G-A	849	50
228	MT-CSB1	G-A	849	50
230	MT-HV2	A-T	2	1
230	MT-OHR	A-T	2	1
230	MT-CSB1	A-T	2	1
230	MT-HV2	A-G	1	2
230	MT-OHR	A-G	1	2
230	MT-CSB1	A-G	1	2
231	MT-HV2	C-T	1	1
231	MT-OHR	C-T	1	1
231	MT-CSB1	C-T	1	1
231	MT-HV2	C-CATA	1	1
231	MT-OHR	C-CATA	1	1
231	MT-CSB1	C-CATA	1	1
234	MT-HV2	A-G	186	14
234	MT-OHR	A-G	186	14
234	MT-CSB1	A-G	186	14
234	MT-TFX	A-G	186	14
235	MT-HV2	A-G	948	41
235	MT-OHR	A-G	948	41
235	MT-CSB1	A-G	948	41
235	MT-TFX	A-G	948	41
236	MT-HV2	T-C	436	27
236	MT-OHR	T-C	436	27
236	MT-TFX	T-C	436	27
237	MT-HV2	A-G	5	5
237	MT-OHR	A-G	5	5
237	MT-TFX	A-G	5	5
238	MT-HV2	A-T	0	1
238	MT-OHR	A-T	0	1
238	MT-TFX	A-T	0	1
238	MT-HV2	A-G	2	1
238	MT-OHR	A-G	2	1
238	MT-TFX	A-G	2	1
239	MT-HV2	T-C	407	34
239	MT-OHR	T-C	407	34
239	MT-TFX	T-C	407	34
240	MT-HV2	A-G	35	2
240	MT-OHR	A-G	35	2
240	MT-TFX	A-G	35	2
241	MT-HV2	A-G	20	9
241	MT-OHR	A-G	20	9
241	MT-TFX	A-G	20	9
241	MT-HV2	A-ATAA	0	1
241	MT-OHR	A-ATAA	0	1
241	MT-TFX	A-ATAA	0	1
242	MT-HV2	C-T	121	20
242	MT-OHR	C-T	121	20
242	MT-TFX	C-T	121	20
243	MT-HV2	A-G	8	2
243	MT-OHR	A-G	8	2
243	MT-TFX	A-G	8	2
244	MT-HV2	A-G	38	4
244	MT-OHR	A-G	38	4
244	MT-TFX	A-G	38	4
245	MT-HV2	T-C	12	1
245	MT-OHR	T-C	12	1
245	MT-TFX	T-C	12	1
246	MT-HV2	T-G	1	1
246	MT-OHR	T-G	1	1
246	MT-TFX	T-G	1	1
246	MT-HV2	T-C	86	11
246	MT-OHR	T-C	86	11
246	MT-TFX	T-C	86	11
246	MT-HV2	T-A	0	1
246	MT-OHR	T-A	0	1
246	MT-TFX	T-A	0	1
247	MT-HV2	G-A	1729	36
247	MT-OHR	G-A	1729	36
247	MT-TFX	G-A	1729	36
247	MT-HV2	G-del	20	3
247	MT-OHR	G-del	20	3
247	MT-TFX	G-del	20	3
248	MT-HV2	A-G	8	5
248	MT-OHR	A-G	8	5
248	MT-TFX	A-G	8	5
248	MT-HV2	A-del	1628	7
248	MT-OHR	A-del	1628	7
248	MT-TFX	A-del	1628	7
249	MT-HV2	A-G	52	6
249	MT-OHR	A-G	52	6
249	MT-TFX	A-G	52	6
249	MT-HV2	A-del	3	40
249	MT-OHR	A-del	3	40
249	MT-TFX	A-del	3	40
250	MT-HV2	T-G	0	1
250	MT-OHR	T-G	0	1
250	MT-TFX	T-G	0	1
250	MT-HV2	T-C	431	25
250	MT-OHR	T-C	431	25
250	MT-TFX	T-C	431	25
251	MT-HV2	G-T	0	1
251	MT-OHR	G-T	0	1
251	MT-TFX	G-T	0	1
251	MT-HV2	G-A	7	3
251	MT-OHR	G-A	7	3
251	MT-TFX	G-A	7	3
252	MT-HV2	T-C	18	6
252	MT-OHR	T-C	18	6
252	MT-TFX	T-C	18	6
253	MT-HV2	C-T	3	1
253	MT-OHR	C-T	3	1
253	MT-TFX	C-T	3	1
254	MT-HV2	T-G	0	1
254	MT-OHR	T-G	0	1
254	MT-TFX	T-G	0	1
255	MT-HV2	G-A	3	3
255	MT-OHR	G-A	3	3
255	MT-TFX	G-A	3	3
256	MT-HV2	C-T	31	2
256	MT-OHR	C-T	31	2
256	MT-TFX	C-T	31	2
257	MT-HV2	A-G	94	15
257	MT-OHR	A-G	94	15
257	MT-TFX	A-G	94	15
258	MT-HV2	C-T	23	4
258	MT-OHR	C-T	23	4
258	MT-TFX	C-T	23	4
259	MT-HV2	A-G	11	4
259	MT-OHR	A-G	11	4
259	MT-TFX	A-G	11	4
259	MT-HV2	A-AA	1	1
259	MT-OHR	A-AA	1	1
259	MT-TFX	A-AA	1	1
260	MT-HV2	G-C	0	2
260	MT-OHR	G-C	0	2
260	MT-TFX	G-C	0	2
260	MT-HV2	G-A	25	4
260	MT-OHR	G-A	25	4
260	MT-TFX	G-A	25	4
261	MT-HV2	C-T	17	2
261	MT-OHR	C-T	17	2
262	MT-HV2	C-T	27	5
262	MT-OHR	C-T	27	5
262	MT-HV2	C-del	0	1
262	MT-OHR	C-del	0	1
263	MT-HV2	A-G	28559	139
263	MT-OHR	A-G	28559	139
263	MT-HV2	A-del	1	1
263	MT-OHR	A-del	1	1
264	MT-HV2	C-T	60	8
264	MT-OHR	C-T	60	8
265	MT-HV2	T-C	49	2
265	MT-OHR	T-C	49	2
265	MT-HV2	T-del	1	1
265	MT-OHR	T-del	1	1
266	MT-HV2	T-C	7	2
266	MT-OHR	T-C	7	2
267	MT-HV2	T-C	8	4
267	MT-OHR	T-C	8	4
268	MT-HV2	C-T	0	1
268	MT-OHR	C-T	0	1
269	MT-HV2	C-T	3	1
269	MT-OHR	C-T	3	1
269	MT-HV2	C-G	6	1
269	MT-OHR	C-G	6	1
270	MT-HV2	A-G	2	2
270	MT-OHR	A-G	2	2
270	MT-HV2	A-AT	3	1
270	MT-OHR	A-AT	3	1
271	MT-HV2	C-T	39	10
271	MT-OHR	C-T	39	10
271	MT-HV2	C-G	4	2
271	MT-OHR	C-G	4	2
271	MT-HV2	C-CT	0	1
271	MT-OHR	C-CT	0	1
272	MT-HV2	A-G	19	4
272	MT-OHR	A-G	19	4
273	MT-HV2	C-G	0	1
273	MT-OHR	C-G	0	1
274	MT-HV2	A-del	0	1
274	MT-OHR	A-del	0	1
275	MT-HV2	G-A	3	1
275	MT-OHR	G-A	3	1
279	MT-HV2	T-G	1	1
279	MT-OHR	T-G	1	1
279	MT-TFY	T-G	1	1
279	MT-HV2	T-C	102	15
279	MT-OHR	T-C	102	15
279	MT-TFY	T-C	102	15
280	MT-HV2	C-T	13	4
280	MT-OHR	C-T	13	4
280	MT-TFY	C-T	13	4
280	MT-HV2	C-G	13	2
280	MT-OHR	C-G	13	2
280	MT-TFY	C-G	13	2
281	MT-HV2	A-G	8	3
281	MT-OHR	A-G	8	3
281	MT-TFY	A-G	8	3
282	MT-HV2	T-C	69	8
282	MT-OHR	T-C	69	8
282	MT-TFY	T-C	69	8
283	MT-HV2	A-G	2	1
283	MT-OHR	A-G	2	1
283	MT-TFY	A-G	2	1
284	MT-HV2	A-G	8	2
284	MT-OHR	A-G	8	2
284	MT-TFY	A-G	8	2
285	MT-HV2	C-T	93	9
285	MT-OHR	C-T	93	9
285	MT-TFY	C-T	93	9
285	MT-HV2	C-CAA	5	1
285	MT-OHR	C-CAA	5	1
285	MT-TFY	C-CAA	5	1
286	MT-HV2	A-G	3	1
286	MT-OHR	A-G	3	1
286	MT-TFY	A-G	3	1
286	MT-HV2	A-AA	0	1
286	MT-OHR	A-AA	0	1
286	MT-TFY	A-AA	0	1
286	MT-HV2	AA-del	384	2
286	MT-OHR	AA-del	384	2
286	MT-TFY	AA-del	384	2
286	MT-HV2	A-del	40	1
286	MT-OHR	A-del	40	1
286	MT-TFY	A-del	40	1
287	MT-HV2	A-G	1	1
287	MT-OHR	A-G	1	1
287	MT-TFY	A-G	1	1
288	MT-HV2	A-G	2	3
288	MT-OHR	A-G	2	3
288	MT-TFY	A-G	2	3
290	MT-HV2	A-AATAT	1	1
290	MT-OHR	A-AATAT	1	1
290	MT-TFY	A-AATAT	1	1
290	MT-HV2	A-AAT	7	1
290	MT-OHR	A-AAT	7	1
290	MT-TFY	A-AAT	7	1
290	MT-HV2	AA-del	1	2
290	MT-OHR	AA-del	1	2
290	MT-TFY	AA-del	1	2
290	MT-HV2	A-del	0	9
290	MT-OHR	A-del	0	9
290	MT-TFY	A-del	0	9
291	MT-HV2	ATTT-del	13	1
291	MT-OHR	ATTT-del	13	1
291	MT-TFY	ATTT-del	13	1
291	MT-HV2	A-T	9	2
291	MT-OHR	A-T	9	2
291	MT-TFY	A-T	9	2
291	MT-HV2	A-G	3	1
291	MT-OHR	A-G	3	1
291	MT-TFY	A-G	3	1
291	MT-HV2	A-C	1	1
291	MT-OHR	A-C	1	1
291	MT-TFY	A-C	1	1
291	MT-HV2	A-AAT	1	1
291	MT-OHR	A-AAT	1	1
291	MT-TFY	A-AAT	1	1
291	MT-HV2	A-AA	39	6
291	MT-OHR	A-AA	39	6
291	MT-TFY	A-AA	39	6
291	MT-HV2	A-del	0	10
291	MT-OHR	A-del	0	10
291	MT-TFY	A-del	0	10
292	MT-HV2	T-C	11	7
292	MT-OHR	T-C	11	7
292	MT-TFY	T-C	11	7
292	MT-HV2	T-A	1	1
292	MT-OHR	T-A	1	1
292	MT-TFY	T-A	1	1
292	MT-HV2	T-del	0	1
292	MT-OHR	T-del	0	1
292	MT-TFY	T-del	0	1
293	MT-HV2	T-C	23	5
293	MT-OHR	T-C	23	5
293	MT-TFY	T-C	23	5
294	MT-HV2	T-TT	1	1
294	MT-OHR	T-TT	1	1
294	MT-TFY	T-TT	1	1
294	MT-HV2	T-C	41	10
294	MT-OHR	T-C	41	10
294	MT-TFY	T-C	41	10
294	MT-HV2	T-A	36	3
294	MT-OHR	T-A	36	3
294	MT-TFY	T-A	36	3
295	MT-HV2	C-T	1421	53
295	MT-OHR	C-T	1421	53
295	MT-TFY	C-T	1421	53
295	MT-HV2	C-A	49	3
295	MT-OHR	C-A	49	3
295	MT-TFY	C-A	49	3
296	MT-HV2	C-T	14	4
296	MT-OHR	C-T	14	4
296	MT-TFY	C-T	14	4
297	MT-HV2	A-G	404	13
297	MT-OHR	A-G	404	13
297	MT-TFY	A-G	404	13
297	MT-HV2	A-C	1	1
297	MT-OHR	A-C	1	1
297	MT-TFY	A-C	1	1
298	MT-HV2	C-T	30	10
298	MT-OHR	C-T	30	10
298	MT-TFY	C-T	30	10
298	MT-HV2	CC-del	1	1
298	MT-OHR	CC-del	1	1
298	MT-TFY	CC-del	1	1
298	MT-HV2	C-A	2	1
298	MT-OHR	C-A	2	1
298	MT-TFY	C-A	2	1
298	MT-HV2	C-del	4	1
298	MT-OHR	C-del	4	1
298	MT-TFY	C-del	4	1
299	MT-HV2	C-G	0	1
299	MT-OHR	C-G	0	1
299	MT-TFY	C-G	0	1
299	MT-CSB2	C-G	0	1
299	MT-HV2	C-CC	2	1
299	MT-OHR	C-CC	2	1
299	MT-TFY	C-CC	2	1
299	MT-CSB2	C-CC	2	1
299	MT-HV2	C-A	6	1
299	MT-OHR	C-A	6	1
299	MT-TFY	C-A	6	1
299	MT-CSB2	C-A	6	1
299	MT-HV2	C-del	0	1
299	MT-OHR	C-del	0	1
299	MT-TFY	C-del	0	1
299	MT-CSB2	C-del	0	1
300	MT-HV2	A-C	1	1
300	MT-OHR	A-C	1	1
300	MT-TFY	A-C	1	1
300	MT-CSB2	A-C	1	1
301	MT-HV2	A-C	2	1
301	MT-OHR	A-C	2	1
301	MT-TFY	A-C	2	1
301	MT-CSB2	A-C	2	1
302	MT-HV2	AC-del	3	2
302	MT-OHR	AC-del	3	2
302	MT-TFY	AC-del	3	2
302	MT-CSB2	AC-del	3	2
302	MT-HV2	A-C	26	1
302	MT-OHR	A-C	26	1
302	MT-TFY	A-C	26	1
302	MT-CSB2	A-C	26	1
302	MT-HV2	A-ANN	1	1
302	MT-OHR	A-ANN	1	1
302	MT-TFY	A-ANN	1	1
302	MT-CSB2	A-ANN	1	1
302	MT-HV2	A-ACCC	6	1
302	MT-OHR	A-ACCC	6	1
302	MT-TFY	A-ACCC	6	1
302	MT-CSB2	A-ACCC	6	1
302	MT-HV2	A-ACC	66	1
302	MT-OHR	A-ACC	66	1
302	MT-TFY	A-ACC	66	1
302	MT-CSB2	A-ACC	66	1
303	MT-HV2	C-CT	1	1
303	MT-OHR	C-CT	1	1
303	MT-TFY	C-CT	1	1
303	MT-CSB2	C-CT	1	1
303	MT-HV2	CCCCCCC-del	0	15
303	MT-OHR	CCCCCCC-del	0	15
303	MT-TFY	CCCCCCC-del	0	15
303	MT-CSB2	CCCCCCC-del	0	15
303	MT-HV2	C-CC	0	29
303	MT-OHR	C-CC	0	29
303	MT-TFY	C-CC	0	29
303	MT-CSB2	C-CC	0	29
303	MT-HV2	C-del	13	1
303	MT-OHR	C-del	13	1
303	MT-TFY	C-del	13	1
303	MT-CSB2	C-del	13	1
304	MT-HV2	C-A	0	2
304	MT-OHR	C-A	0	2
304	MT-CSB2	C-A	0	2
305	MT-HV2	C-T	2	1
305	MT-OHR	C-T	2	1
305	MT-CSB2	C-T	2	1
305	MT-HV2	C-G	1	1
305	MT-OHR	C-G	1	1
305	MT-CSB2	C-G	1	1
306	MT-HV2	C-T	2	1
306	MT-OHR	C-T	2	1
306	MT-CSB2	C-T	2	1
307	MT-HV2	C-T	1	1
307	MT-OHR	C-T	1	1
307	MT-CSB2	C-T	1	1
307	MT-HV2	CCCT-del	2	1
307	MT-OHR	CCCT-del	2	1
307	MT-CSB2	CCCT-del	2	1
307	MT-HV2	C-CCT	1	1
307	MT-OHR	C-CCT	1	1
307	MT-CSB2	C-CCT	1	1
307	MT-HV2	C-CCCCT	3	1
307	MT-OHR	C-CCCCT	3	1
307	MT-CSB2	C-CCCCT	3	1
307	MT-HV2	C-A	1	1
307	MT-OHR	C-A	1	1
307	MT-CSB2	C-A	1	1
308	MT-HV2	C-T	14	2
308	MT-OHR	C-T	14	2
308	MT-CSB2	C-T	14	2
308	MT-HV2	CCT-del	3	1
308	MT-OHR	CCT-del	3	1
308	MT-CSB2	CCT-del	3	1
308	MT-HV2	C-CT	4	1
308	MT-OHR	C-CT	4	1
308	MT-CSB2	C-CT	4	1
308	MT-HV2	C-CCCT	7	1
308	MT-OHR	C-CCCT	7	1
308	MT-CSB2	C-CCCT	7	1
308	MT-HV2	C-CCCCT	4	1
308	MT-OHR	C-CCCCT	4	1
308	MT-CSB2	C-CCCCT	4	1
308	MT-HV2	C-CCCCCTCCCCT	2	1
308	MT-OHR	C-CCCCCTCCCCT	2	1
308	MT-CSB2	C-CCCCCTCCCCT	2	1
308	MT-HV2	C-CCCCCT	1	1
308	MT-OHR	C-CCCCCT	1	1
308	MT-CSB2	C-CCCCCT	1	1
308	MT-HV2	C-A	0	2
308	MT-OHR	C-A	0	2
308	MT-CSB2	C-A	0	2
308	MT-HV2	C-del	0	2
308	MT-OHR	C-del	0	2
308	MT-CSB2	C-del	0	2
309	MT-HV2	CT-del	8	1
309	MT-OHR	CT-del	8	1
309	MT-CSB2	CT-del	8	1
309	MT-HV2	C-T	849	6
309	MT-OHR	C-T	849	6
309	MT-CSB2	C-T	849	6
309	MT-HV2	C-CNT	17	1
309	MT-OHR	C-CNT	17	1
309	MT-CSB2	C-CNT	17	1
309	MT-HV2	C-CNNN	1	1
309	MT-OHR	C-CNNN	1	1
309	MT-CSB2	C-CNNN	1	1
309	MT-HV2	C-CNN	10	1
309	MT-OHR	C-CNN	10	1
309	MT-CSB2	C-CNN	10	1
309	MT-HV2	C-CG	0	1
309	MT-OHR	C-CG	0	1
309	MT-CSB2	C-CG	0	1
309	MT-HV2	C-CCTT	1	1
309	MT-OHR	C-CCTT	1	1
309	MT-CSB2	C-CCTT	1	1
309	MT-HV2	C-CCT	8727	1
309	MT-OHR	C-CCT	8727	1
309	MT-CSB2	C-CCT	8727	1
309	MT-HV2	C-CCNT	53	1
309	MT-OHR	C-CCNT	53	1
309	MT-CSB2	C-CCNT	53	1
309	MT-HV2	C-CCNN	1	1
309	MT-OHR	C-CCNN	1	1
309	MT-CSB2	C-CCNN	1	1
309	MT-HV2	C-CCN	41	1
309	MT-OHR	C-CCN	41	1
309	MT-CSB2	C-CCN	41	1
309	MT-HV2	C-CCCT	2396	1
309	MT-OHR	C-CCCT	2396	1
309	MT-CSB2	C-CCCT	2396	1
309	MT-HV2	C-CCCNT	3	1
309	MT-OHR	C-CCCNT	3	1
309	MT-CSB2	C-CCCNT	3	1
309	MT-HV2	C-CCCN	1	1
309	MT-OHR	C-CCCN	1	1
309	MT-CSB2	C-CCCN	1	1
309	MT-HV2	C-CCCCT	41	1
309	MT-OHR	C-CCCCT	41	1
309	MT-CSB2	C-CCCCT	41	1
309	MT-HV2	C-CCCCCTCCCCT	1	1
309	MT-OHR	C-CCCCCTCCCCT	1	1
309	MT-CSB2	C-CCCCCTCCCCT	1	1
309	MT-HV2	C-CCCCCT	1	1
309	MT-OHR	C-CCCCCT	1	1
309	MT-CSB2	C-CCCCCT	1	1
309	MT-HV2	C-CC	274	67
309	MT-OHR	C-CC	274	67
309	MT-CSB2	C-CC	274	67
309	MT-HV2	C-del	0	9
309	MT-OHR	C-del	0	9
309	MT-CSB2	C-del	0	9
310	MT-HV2	T-TTCC	1	1
310	MT-OHR	T-TTCC	1	1
310	MT-CSB2	T-TTCC	1	1
310	MT-HV2	T-TTC	85	2
310	MT-OHR	T-TTC	85	2
310	MT-CSB2	T-TTC	85	2
310	MT-HV2	T-TT	4	10
310	MT-OHR	T-TT	4	10
310	MT-CSB2	T-TT	4	10
310	MT-HV2	T-TCTC	1	1
310	MT-OHR	T-TCTC	1	1
310	MT-CSB2	T-TCTC	1	1
310	MT-HV2	T-TCCCC	1	1
310	MT-OHR	T-TCCCC	1	1
310	MT-CSB2	T-TCCCC	1	1
310	MT-HV2	T-TCCC	10	1
310	MT-OHR	T-TCCC	10	1
310	MT-CSB2	T-TCCC	10	1
310	MT-HV2	T-TCC	27	1
310	MT-OHR	T-TCC	27	1
310	MT-CSB2	T-TCC	27	1
310	MT-HV2	T-TC	0	19
310	MT-OHR	T-TC	0	19
310	MT-CSB2	T-TC	0	19
310	MT-HV2	T-G	1	1
310	MT-OHR	T-G	1	1
310	MT-CSB2	T-G	1	1
310	MT-HV2	T-CTC	0	33
310	MT-OHR	T-CTC	0	33
310	MT-CSB2	T-CTC	0	33
310	MT-HV2	T-C	14013	28
310	MT-OHR	T-C	14013	28
310	MT-CSB2	T-C	14013	28
310	MT-HV2	T-A	0	2
310	MT-OHR	T-A	0	2
310	MT-CSB2	T-A	0	2
310	MT-HV2	T-del	102	3
310	MT-OHR	T-del	102	3
310	MT-CSB2	T-del	102	3
311	MT-HV2	C-T	15	4
311	MT-OHR	C-T	15	4
311	MT-CSB2	C-T	15	4
311	MT-HV2	C-CT	4	1
311	MT-OHR	C-CT	4	1
311	MT-CSB2	C-CT	4	1
311	MT-HV2	C-CC	0	22
311	MT-OHR	C-CC	0	22
311	MT-CSB2	C-CC	0	22
311	MT-HV2	CC-del	1	1
311	MT-OHR	CC-del	1	1
311	MT-CSB2	CC-del	1	1
311	MT-HV2	C-del	1	3
311	MT-OHR	C-del	1	3
311	MT-CSB2	C-del	1	3
312	MT-HV2	C-T	14	1
312	MT-OHR	C-T	14	1
312	MT-CSB2	C-T	14	1
312	MT-HV2	C-del	0	2
312	MT-OHR	C-del	0	2
312	MT-CSB2	C-del	0	2
313	MT-HV2	C-T	1	1
313	MT-OHR	C-T	1	1
313	MT-CSB2	C-T	1	1
313	MT-HV2	C-A	0	2
313	MT-OHR	C-A	0	2
313	MT-CSB2	C-A	0	2
313	MT-HV2	C-del	0	2
313	MT-OHR	C-del	0	2
313	MT-CSB2	C-del	0	2
314	MT-HV2	C-A	1	2
314	MT-OHR	C-A	1	2
314	MT-CSB2	C-A	1	2
314	MT-HV2	C-del	0	2
314	MT-OHR	C-del	0	2
314	MT-CSB2	C-del	0	2
315	MT-HV2	C-T	1	2
315	MT-OHR	C-T	1	2
315	MT-CSB2	C-T	1	2
315	MT-HV2	C-CT	4	1
315	MT-OHR	C-CT	4	1
315	MT-CSB2	C-CT	4	1
315	MT-HV2	C-CCN	1	1
315	MT-OHR	C-CCN	1	1
315	MT-CSB2	C-CCN	1	1
315	MT-HV2	C-CCG	1	1
315	MT-OHR	C-CCG	1	1
315	MT-CSB2	C-CCG	1	1
315	MT-HV2	C-CC	10257	60
315	MT-OHR	C-CC	10257	60
315	MT-CSB2	C-CC	10257	60
315	MT-HV2	C-A	0	2
315	MT-OHR	C-A	0	2
315	MT-CSB2	C-A	0	2
315	MT-HV2	C-del	0	9
315	MT-OHR	C-del	0	9
315	MT-CSB2	C-del	0	9
316	MT-HV2	G-GG	1	1
316	MT-OHR	G-GG	1	1
316	MT-HV2	G-C	22	1
316	MT-OHR	G-C	22	1
316	MT-HV2	G-A	514	25
316	MT-OHR	G-A	514	25
316	MT-HV2	G-del	1	2
316	MT-OHR	G-del	1	2
317	MT-HV2	C-T	0	4
317	MT-OHR	C-T	0	4
317	MT-HPR	C-T	0	4
317	MT-HV2	C-G	5	2
317	MT-OHR	C-G	5	2
317	MT-HPR	C-G	5	2
317	MT-HV2	C-A	2	2
317	MT-OHR	C-A	2	2
317	MT-HPR	C-A	2	2
317	MT-HV2	C-del	0	2
317	MT-OHR	C-del	0	2
317	MT-HPR	C-del	0	2
318	MT-HV2	T-C	119	15
318	MT-OHR	T-C	119	15
318	MT-HPR	T-C	119	15
318	MT-HV2	T-del	1	1
318	MT-OHR	T-del	1	1
318	MT-HPR	T-del	1	1
319	MT-HV2	T-TT	1	1
319	MT-OHR	T-TT	1	1
319	MT-HPR	T-TT	1	1
319	MT-HV2	T-C	150	19
319	MT-OHR	T-C	150	19
319	MT-HPR	T-C	150	19
320	MT-HV2	C-T	6	10
320	MT-OHR	C-T	6	10
320	MT-HPR	C-T	6	10
320	MT-HV2	C-A	1	1
320	MT-OHR	C-A	1	1
320	MT-HPR	C-A	1	1
321	MT-HV2	T-G	1	2
321	MT-OHR	T-G	1	2
321	MT-HPR	T-G	1	2
321	MT-HV2	T-C	14	5
321	MT-OHR	T-C	14	5
321	MT-HPR	T-C	14	5
322	MT-HV2	G-A	3	1
322	MT-OHR	G-A	3	1
323	MT-HV2	G-GG	1	1
323	MT-OHR	G-GG	1	1
323	MT-HV2	G-A	2	1
323	MT-OHR	G-A	2	1
324	MT-HV2	C-T	23	7
324	MT-OHR	C-T	23	7
324	MT-HV2	C-G	4	4
324	MT-OHR	C-G	4	4
325	MT-HV2	C-T	126	11
325	MT-OHR	C-T	126	11
326	MT-HV2	A-G	31	6
326	MT-OHR	A-G	31	6
327	MT-HV2	C-T	28	4
327	MT-OHR	C-T	28	4
328	MT-HV2	A-G	2	1
328	MT-OHR	A-G	2	1
329	MT-HV2	G-A	9	6
329	MT-OHR	G-A	9	6
330	MT-HV2	C-G	2	2
330	MT-OHR	C-G	2	2
331	MT-HV2	A-G	3	1
331	MT-OHR	A-G	3	1
332	MT-HV2	C-T	1	3
332	MT-OHR	C-T	1	3
332	MT-HV2	C-A	3	1
332	MT-OHR	C-A	3	1
333	MT-HV2	T-TA	1	1
333	MT-OHR	T-TA	1	1
333	MT-HV2	T-C	13	2
333	MT-OHR	T-C	13	2
334	MT-HV2	T-C	26	5
334	MT-OHR	T-C	26	5
335	MT-HV2	A-G	13	3
335	MT-OHR	A-G	13	3
335	MT-HV2	A-del	14	1
335	MT-OHR	A-del	14	1
336	MT-HV2	A-C	0	1
336	MT-OHR	A-C	0	1
337	MT-HV2	A-G	8	2
337	MT-OHR	A-G	8	2
337	MT-HV2	A-del	0	2
337	MT-OHR	A-del	0	2
338	MT-HV2	C-T	25	5
338	MT-OHR	C-T	25	5
339	MT-HV2	A-G	1	1
339	MT-OHR	A-G	1	1
340	MT-HV2	C-T	135	14
340	MT-OHR	C-T	135	14
341	MT-HV2	A-T	1	1
341	MT-OHR	A-T	1	1
341	MT-HV2	A-G	1	1
341	MT-OHR	A-G	1	1
343	MT-HV2	C-T	1	5
343	MT-OHR	C-T	1	5
345	MT-HV2	C-T	12	7
345	MT-OHR	C-T	12	7
345	MT-HV2	C-A	2	1
345	MT-OHR	C-A	2	1
346	MT-HV2	T-C	1	1
346	MT-OHR	T-C	1	1
346	MT-CSB3	T-C	1	1
348	MT-HV2	C-T	1	1
348	MT-OHR	C-T	1	1
348	MT-CSB3	C-T	1	1
348	MT-HV2	C-G	1	1
348	MT-OHR	C-G	1	1
348	MT-CSB3	C-G	1	1
350	MT-HV2	A-T	1	1
350	MT-OHR	A-T	1	1
350	MT-CSB3	A-T	1	1
351	MT-HV2	A-C	1	1
351	MT-OHR	A-C	1	1
351	MT-CSB3	A-C	1	1
353	MT-HV2	C-CC	0	1
353	MT-OHR	C-CC	0	1
353	MT-CSB3	C-CC	0	1
356	MT-HV2	C-CC	29	2
356	MT-OHR	C-CC	29	2
356	MT-CSB3	C-CC	29	2
357	MT-HV2	A-G	237	13
357	MT-OHR	A-G	237	13
357	MT-CSB3	A-G	237	13
357	MT-HV2	A-C	4	1
357	MT-OHR	A-C	4	1
357	MT-CSB3	A-C	4	1
358	MT-HV2	A-C	0	1
358	MT-OHR	A-C	0	1
358	MT-CSB3	A-C	0	1
359	MT-HV2	A-AC	1	1
359	MT-OHR	A-AC	1	1
359	MT-CSB3	A-AC	1	1
361	MT-HV2	A-G	1	1
361	MT-OHR	A-G	1	1
361	MT-CSB3	A-G	1	1
362	MT-HV2	C-CAAAG	8	1
362	MT-OHR	C-CAAAG	8	1
362	MT-CSB3	C-CAAAG	8	1
363	MT-HV2	A-G	0	2
363	MT-OHR	A-G	0	2
363	MT-CSB3	A-G	0	2
365	MT-HV2	AGAA-AGAAAGAA	0	1
365	MT-OHR	AGAA-AGAAAGAA	0	1
365	MT-HV2	A-G	1	1
365	MT-OHR	A-G	1	1
365	MT-HV2	A-AA	0	1
365	MT-OHR	A-AA	0	1
366	MT-HV2	G-A	2	1
366	MT-OHR	G-A	2	1
367	MT-HV2	A-G	0	1
367	MT-OHR	A-G	0	1
368	MT-HV2	A-G	11	2
368	MT-OHR	A-G	11	2
368	MT-HV2	A-AA	1	1
368	MT-OHR	A-AA	1	1
370	MT-HV2	C-T	4	1
370	MT-OHR	C-T	4	1
371	MT-HV2	C-T	0	1
371	MT-OHR	C-T	0	1
371	MT-4H	C-T	0	1
372	MT-HV2	T-TT	1	1
372	MT-OHR	T-TT	1	1
372	MT-4H	T-TT	1	1
372	MT-HV2	T-C	12	2
372	MT-OHR	T-C	12	2
372	MT-4H	T-C	12	2
373	MT-OHR	A-T	1	1
373	MT-4H	A-T	1	1
373	MT-OHR	A-G	76	4
373	MT-4H	A-G	76	4
374	MT-OHR	A-T	1	1
374	MT-4H	A-T	1	1
374	MT-OHR	A-G	28	8
374	MT-4H	A-G	28	8
374	MT-OHR	A-AA	2	2
374	MT-4H	A-AA	2	2
375	MT-OHR	C-T	13	2
375	MT-4H	C-T	13	2
375	MT-OHR	C-G	2	2
375	MT-4H	C-G	2	2
376	MT-OHR	A-T	1	1
376	MT-4H	A-T	1	1
376	MT-OHR	A-G	0	1
376	MT-4H	A-G	0	1
377	MT-OHR	C-T	1	1
377	MT-4H	C-T	1	1
377	MT-OHR	C-CT	2	1
377	MT-4H	C-CT	2	1
378	MT-OHR	C-T	2	1
378	MT-4H	C-T	2	1
379	MT-OHR	A-G	2	1
379	MT-4H	A-G	2	1
379	MT-OHR	A-C	5	1
379	MT-4H	A-C	5	1
380	MT-OHR	G-C	1	1
380	MT-OHR	G-A	2	1
381	MT-OHR	C-A	0	1
382	MT-OHR	C-T	3	2
382	MT-OHR	C-G	1	1
384	MT-OHR	A-G	11	3
384	MT-3H	A-G	11	3
385	MT-OHR	A-T	1	1
385	MT-3H	A-T	1	1
385	MT-OHR	A-G	96	9
385	MT-3H	A-G	96	9
390	MT-OHR	A-T	22	1
390	MT-3H	A-T	22	1
390	MT-OHR	A-G	5	1
390	MT-3H	A-G	5	1
391	MT-OHR	T-C	21	2
391	MT-3H	T-C	21	2
392	MT-OHR	T-C	3	2
392	MT-LSP	T-C	3	2
393	MT-OHR	T-C	2	1
393	MT-LSP	T-C	2	1
394	MT-OHR	C-T	15	1
394	MT-LSP	C-T	15	1
395	MT-OHR	A-AT	1	1
395	MT-LSP	A-AT	1	1
396	MT-OHR	A-T	1	1
396	MT-LSP	A-T	1	1
396	MT-OHR	A-C	0	1
396	MT-LSP	A-C	0	1
397	MT-OHR	A-AA	1	1
397	MT-LSP	A-AA	1	1
398	MT-OHR	T-C	31	2
398	MT-LSP	T-C	31	2
399	MT-OHR	T-A	0	1
399	MT-LSP	T-A	0	1
400	MT-OHR	T-G	1	1
400	MT-LSP	T-G	1	1
402	MT-OHR	A-T	1	1
402	MT-LSP	A-T	1	1
407	MT-OHR	T-C	1	1
407	MT-LSP	T-C	1	1
408	MT-OHR	T-C	1	1
408	MT-LSP	T-C	1	1
408	MT-OHR	T-A	61	6
408	MT-LSP	T-A	61	6
411	MT-OHR	C-A	2	1
411	MT-LSP	C-A	2	1
412	MT-OHR	G-C	1	1
412	MT-LSP	G-C	1	1
414	MT-OHR	T-G	10	3
414	MT-LSP	T-G	10	3
414	MT-OHR	T-C	0	2
414	MT-LSP	T-C	0	2
415	MT-OHR	A-G	1	1
415	MT-LSP	A-G	1	1
416	MT-OHR	T-A	12	1
416	MT-LSP	T-A	12	1
417	MT-OHR	G-C	1	1
417	MT-LSP	G-C	1	1
417	MT-OHR	G-A	26	3
417	MT-LSP	G-A	26	3
418	MT-OHR	C-T	47	2
418	MT-LSP	C-T	47	2
418	MT-TFL	C-T	47	2
419	MT-OHR	A-G	1	1
419	MT-LSP	A-G	1	1
419	MT-TFL	A-G	1	1
420	MT-OHR	C-T	2	1
420	MT-LSP	C-T	2	1
420	MT-TFL	C-T	2	1
420	MT-OHR	C-A	0	1
420	MT-LSP	C-A	0	1
420	MT-TFL	C-A	0	1
423	MT-OHR	T-G	1	1
423	MT-LSP	T-G	1	1
423	MT-TFL	T-G	1	1
430	MT-OHR	T-C	10	2
430	MT-LSP	T-C	10	2
430	MT-TFL	T-C	10	2
431	MT-OHR	C-T	27	9
431	MT-LSP	C-T	27	9
431	MT-TFL	C-T	27	9
431	MT-OHR	C-A	14	2
431	MT-LSP	C-A	14	2
431	MT-TFL	C-A	14	2
432	MT-OHR	A-G	3	1
432	MT-LSP	A-G	3	1
432	MT-TFL	A-G	3	1
432	MT-OHR	A-C	1	1
432	MT-LSP	A-C	1	1
432	MT-TFL	A-C	1	1
433	MT-OHR	C-del	3	1
433	MT-LSP	C-del	3	1
433	MT-TFL	C-del	3	1
436	MT-OHR	C-T	0	1
436	MT-LSP	C-T	0	1
436	MT-TFL	C-T	0	1
437	MT-OHR	C-T	23	3
437	MT-LSP	C-T	23	3
437	MT-TFL	C-T	23	3
438	MT-OHR	C-T	5	1
438	MT-LSP	C-T	5	1
438	MT-TFL	C-T	5	1
438	MT-HV3	C-T	5	1
438	MT-OHR	C-G	1	1
438	MT-LSP	C-G	1	1
438	MT-TFL	C-G	1	1
438	MT-HV3	C-G	1	1
438	MT-OHR	C-del	1	1
438	MT-LSP	C-del	1	1
438	MT-TFL	C-del	1	1
438	MT-HV3	C-del	1	1
441	MT-OHR	C-T	1	1
441	MT-LSP	C-T	1	1
441	MT-TFL	C-T	1	1
441	MT-HV3	C-T	1	1
441	MT-OHR	C-G	1	1
441	MT-LSP	C-G	1	1
441	MT-TFL	C-G	1	1
441	MT-HV3	C-G	1	1
444	MT-LSP	A-G	26	3
444	MT-TFL	A-G	26	3
444	MT-HV3	A-G	26	3
445	MT-LSP	C-T	1	1
445	MT-TFL	C-T	1	1
445	MT-HV3	C-T	1	1
446	MT-HV3	A-C	1	1
447	MT-HV3	C-T	4	2
447	MT-HV3	C-G	164	6
447	MT-HV3	C-del	1	1
449	MT-HV3	T-C	9	1
450	MT-HV3	T-C	1	1
451	MT-HV3	A-G	3	1
451	MT-HV3	A-ATTT	1	1
451	MT-HV3	A-ATT	2	1
451	MT-HV3	A-del	3	1
452	MT-HV3	T-C	5	1
452	MT-HV3	T-del	11	1
453	MT-HV3	T-C	25	2
453	MT-HV3	T-A	9	1
454	MT-HV3	T-C	2	1
455	MT-HV3	T-TTTC	18	1
455	MT-HV3	T-TTCC	2	1
455	MT-HV3	T-TTC	15	1
455	MT-HV3	T-TT	177	9
455	MT-HV3	T-C	4	1
455	MT-HV3	T-del	0	1
456	MT-HV3	C-TT	0	1
456	MT-HV3	C-T	878	25
456	MT-HV3	C-CT	0	2
456	MT-HV3	C-del	32	1
458	MT-HV3	C-T	18	3
458	MT-HV3	C-A	1	1
459	MT-HV3	C-T	3	1
459	MT-HV3	C-CC	12	4
459	MT-HV3	C-del	0	4
460	MT-HV3	T-TT	1	1
460	MT-HV3	T-C	35	4
460	MT-HV3	T-del	1	1
461	MT-HV3	C-T	19	3
461	MT-HV3	C-A	1	1
462	MT-HV3	C-T	1126	32
463	MT-HV3	C-T	27	2
464	MT-HV3	A-G	17	3
464	MT-HV3	A-C	2	1
465	MT-HV3	C-T	5	1
466	MT-HV3	T-C	53	6
467	MT-HV3	C-T	75	2
468	MT-HV3	C-T	1	2
469	MT-HV3	C-T	14	3
469	MT-HV3	C-G	8	2
469	MT-HV3	C-A	0	1
470	MT-HV3	A-G	26	2
471	MT-HV3	T-C	60	3
472	MT-HV3	A-G	4	2
473	MT-HV3	C-T	4	1
474	MT-HV3	T-C	2	1
475	MT-HV3	A-G	0	1
477	MT-HV3	T-G	1	2
477	MT-HV3	T-C	358	19
478	MT-HV3	A-G	3	1
479	MT-HV3	A-T	1	1
479	MT-HV3	A-G	17	2
480	MT-HV3	T-C	21	3
481	MT-HV3	C-T	5	4
482	MT-HV3	T-C	336	24
483	MT-HV3	C-T	4	1
485	MT-HV3	T-C	58	7
486	MT-HV3	C-T	1	1
486	MT-HV3	C-A	1	1
487	MT-HV3	A-G	6	2
488	MT-HV3	A-G	4	1
489	MT-HV3	T-G	6	1
489	MT-HV3	T-C	7627	83
489	MT-HV3	T-del	1	1
490	MT-HV3	A-T	1	1
490	MT-HV3	A-G	6	1
491	MT-HV3	C-T	2	1
492	MT-HV3	A-G	4	1
492	MT-HV3	A-del	2	1
493	MT-HV3	A-G	233	4
494	MT-HV3	C-T	24	2
494	MT-HV3	C-G	1	1
494	MT-HV3	C-A	1	1
494	MT-HV3	C-del	663	2
495	MT-HV3	C-T	2	2
495	MT-HV3	C-G	0	1
496	MT-HV3	C-T	4	1
497	MT-HV3	C-T	783	18
497	MT-HV3	C-A	0	1
498	MT-HV3	C-T	4	3
498	MT-HV3	C-CC	7	1
498	MT-HV3	C-A	0	1
498	MT-HV3	C-del	1	7
499	MT-HV3	G-C	1	2
499	MT-HV3	G-A	1037	33
499	MT-HV3	G-del	0	1
500	MT-HV3	C-T	1	1
500	MT-HV3	C-G	1	1
500	MT-HV3	C-del	1	1
501	MT-HV3	C-T	3	1
502	MT-HV3	C-T	11	2
503	MT-HV3	A-G	8	1
503	MT-HV3	A-C	1	1
504	MT-HV3	T-C	17	1
505	MT-HV3	C-T	5	1
506	MT-HV3	C-T	1	1
506	MT-HV3	C-A	5	1
507	MT-HV3	T-C	19	5
508	MT-HV3	A-G	249	13
508	MT-HV3	A-C	2	1
509	MT-HV3	C-T	9	2
509	MT-HV3	C-del	1	1
510	MT-HV3	C-T	2	1
510	MT-HV3	C-A	1	1
511	MT-HV3	C-T	52	5
511	MT-HV3	CAG-del	1	2
512	MT-HV3	AG-del	1	1
512	MT-HV3	A-G	14	2
512	MT-HV3	A-C	14	4
512	MT-HV3	A-ARC	1	1
512	MT-HV3	A-AGCAC	1	1
512	MT-HV3	A-AGC	1	1
512	MT-HV3	A-AACAC	3	1
512	MT-HV3	A-AAC	11	1
513	MT-HV3	G-GCGCA	1	1
513	MT-HV3	G-GCAGA	1	1
513	MT-HV3	G-GCACACACACA	1	1
513	MT-HV3	G-GCACACACA	4	1
513	MT-HV3	G-GCACACA	19	1
513	MT-HV3	G-GCACA	257	1
513	MT-HV3	G-GCA	1033	1
513	MT-HV3	GCAC-del	8	1
513	MT-HV3	GC-del	94	1
513	MT-HV3	G-C	4	2
513	MT-HV3	G-A	344	26
513	MT-HV3	G-del	0	2
514	MT-HV3	C-T	1	1
514	MT-HV3	C-CCA	0	8
514	MT-HV3	C-CAC	0	8
514	MT-HV3	CACA-del	65	2
514	MT-HV3	CAC-del	1	4
514	MT-HV3	CA-del	7279	28
514	MT-HV3	C-A	1	1
514	MT-HV3	C-del	1	3
515	MT-HV3	CA-del	0	2
515	MT-HV3	A-G	3	1
515	MT-HV3	A-C	3	1
515	MT-HV3	A-del	7	5
516	MT-HV3	C-T	24	4
516	MT-HV3	C-G	1	1
516	MT-HV3	CAC-del	0	1
516	MT-HV3	C-A	1	1
516	MT-HV3	C-del	0	7
516	MT-HV3	AC-del	0	11
517	MT-HV3	A-T	13	4
517	MT-HV3	A-G	12	4
517	MT-HV3	A-del	1	4
518	MT-HV3	C-T	4	1
518	MT-HV3	C-CACACAC	0	4
518	MT-HV3	C-CAC	0	6
518	MT-HV3	C-A	1	1
519	MT-HV3	A-G	5	1
519	MT-HV3	A-del	0	3
520	MT-HV3	C-T	11	1
520	MT-HV3	C-G	1	1
520	MT-HV3	C-CACA	1	1
520	MT-HV3	CACA-del	0	4
520	MT-HV3	C-A	1	1
520	MT-HV3	C-del	1	6
521	MT-HV3	A-G	4	1
521	MT-HV3	ACA-del	2	2
521	MT-HV3	A-ACC	1	1
521	MT-HV3	A-del	0	5
522	MT-HV3	C-T	4	4
522	MT-HV3	C-G	2	1
522	MT-HV3	C-CC	6	1
522	MT-HV3	CAC-del	1	1
522	MT-HV3	C-A	1	1
522	MT-HV3	C-del	18	16
523	MT-HV3	A-G	3	1
523	MT-TFH	A-G	3	1
523	MT-HV3	AC-del	4	6
523	MT-TFH	AC-del	4	6
523	MT-HV3	A-C	1	1
523	MT-TFH	A-C	1	1
523	MT-HV3	A-ACG	2	1
523	MT-TFH	A-ACG	2	1
523	MT-HV3	A-ACC	1	1
523	MT-TFH	A-ACC	1	1
523	MT-HV3	A-ACAC	1	1
523	MT-TFH	A-ACAC	1	1
523	MT-HV3	A-AA	2	1
523	MT-TFH	A-AA	2	1
523	MT-HV3	A-del	24	28
523	MT-TFH	A-del	24	28
524	MT-HV3	C-T	1	1
524	MT-TFH	C-T	1	1
524	MT-HV3	C-CGC	0	1
524	MT-TFH	C-CGC	0	1
524	MT-HV3	C-CCACACACA	1	1
524	MT-TFH	C-CCACACACA	1	1
524	MT-HV3	C-CCACACA	2	1
524	MT-TFH	C-CCACACA	2	1
524	MT-HV3	C-CCACA	6	1
524	MT-TFH	C-CCACA	6	1
524	MT-HV3	C-CCA	19	5
524	MT-TFH	C-CCA	19	5
524	MT-HV3	C-CACAS	1	1
524	MT-TFH	C-CACAS	1	1
524	MT-HV3	C-CACAC	0	7
524	MT-TFH	C-CACAC	0	7
524	MT-HV3	C-CACAA	1	1
524	MT-TFH	C-CACAA	1	1
524	MT-HV3	C-CACA	0	5
524	MT-TFH	C-CACA	0	5
524	MT-HV3	C-CAC	0	15
524	MT-TFH	C-CAC	0	15
524	MT-HV3	C-CAA	3	1
524	MT-TFH	C-CAA	3	1
524	MT-HV3	C-CA	0	3
524	MT-TFH	C-CA	0	3
524	MT-HV3	C-A	11	1
524	MT-TFH	C-A	11	1
524	MT-HV3	C-del	1	16
524	MT-TFH	C-del	1	16
525	MT-HV3	C-G	1	1
525	MT-TFH	C-G	1	1
525	MT-HV3	C-CC	0	4
525	MT-TFH	C-CC	0	4
525	MT-HV3	C-del	0	3
525	MT-TFH	C-del	0	3
526	MT-HV3	G-C	0	1
526	MT-TFH	G-C	0	1
526	MT-HV3	G-A	4	1
526	MT-TFH	G-A	4	1
527	MT-HV3	C-T	17	2
527	MT-TFH	C-T	17	2
527	MT-HV3	C-G	0	2
527	MT-TFH	C-G	0	2
527	MT-HV3	C-del	1	1
527	MT-TFH	C-del	1	1
528	MT-HV3	T-C	0	1
528	MT-TFH	T-C	0	1
530	MT-HV3	C-T	2	3
530	MT-TFH	C-T	2	3
532	MT-HV3	A-T	1	1
532	MT-TFH	A-T	1	1
532	MT-HV3	A-G	2	1
532	MT-TFH	A-G	2	1
532	MT-HV3	A-C	1	1
532	MT-TFH	A-C	1	1
533	MT-HV3	A-T	5	1
533	MT-TFH	A-T	5	1
533	MT-HV3	A-G	69	5
533	MT-TFH	A-G	69	5
534	MT-HV3	C-T	51	3
534	MT-TFH	C-T	51	3
534	MT-HV3	C-del	1	1
534	MT-TFH	C-del	1	1
535	MT-HV3	C-T	8	2
535	MT-TFH	C-T	8	2
535	MT-HV3	C-A	2	1
535	MT-TFH	C-A	2	1
536	MT-HV3	C-T	1	1
536	MT-TFH	C-T	1	1
537	MT-HV3	C-T	62	2
537	MT-TFH	C-T	62	2
537	MT-HV3	C-G	2	1
537	MT-TFH	C-G	2	1
537	MT-HV3	C-CC	1	1
537	MT-TFH	C-CC	1	1
538	MT-HV3	A-G	10	1
538	MT-TFH	A-G	10	1
538	MT-HV3	A-C	8	1
538	MT-TFH	A-C	8	1
539	MT-HV3	T-C	4	1
539	MT-TFH	T-C	4	1
540	MT-HV3	A-T	1	1
540	MT-TFH	A-T	1	1
541	MT-HV3	C-T	0	1
541	MT-TFH	C-T	0	1
541	MT-HV3	C-del	1	1
541	MT-TFH	C-del	1	1
542	MT-HV3	C-T	1	1
542	MT-TFH	C-T	1	1
544	MT-HV3	C-T	5	2
544	MT-TFH	C-T	5	2
544	MT-HV3	C-CC	1	1
544	MT-TFH	C-CC	1	1
544	MT-HV3	C-A	0	1
544	MT-TFH	C-A	0	1
545	MT-HV3	G-T	1	1
545	MT-TFH	G-T	1	1
545	MT-HSP1	G-T	1	1
545	MT-HV3	G-A	8	1
545	MT-TFH	G-A	8	1
545	MT-HSP1	G-A	8	1
546	MT-HV3	A-G	12	4
546	MT-TFH	A-G	12	4
546	MT-HSP1	A-G	12	4
547	MT-HV3	A-G	11	2
547	MT-TFH	A-G	11	2
547	MT-HSP1	A-G	11	2
548	MT-HV3	C-T	22	3
548	MT-TFH	C-T	22	3
548	MT-HSP1	C-T	22	3
549	MT-HV3	C-T	14	5
549	MT-TFH	C-T	14	5
549	MT-HSP1	C-T	14	5
550	MT-HV3	A-del	2	1
550	MT-TFH	A-del	2	1
550	MT-HSP1	A-del	2	1
551	MT-HV3	A-G	14	1
551	MT-HSP1	A-G	14	1
551	MT-HV3	A-del	0	1
551	MT-HSP1	A-del	0	1
552	MT-HV3	C-T	1	1
552	MT-HSP1	C-T	1	1
552	MT-HV3	C-A	2	1
552	MT-HSP1	C-A	2	1
553	MT-HV3	C-T	24	2
553	MT-HSP1	C-T	24	2
553	MT-HV3	C-A	1	1
553	MT-HSP1	C-A	1	1
560	MT-HV3	C-T	1	2
560	MT-HSP1	C-T	1	2
562	MT-HV3	A-G	0	1
562	MT-HSP1	A-G	0	1
563	MT-HV3	A-G	1	1
563	MT-HSP1	A-G	1	1
564	MT-HV3	G-T	0	1
564	MT-HSP1	G-T	0	1
564	MT-HV3	G-C	1	1
564	MT-HSP1	G-C	1	1
565	MT-HV3	A-C	2	1
565	MT-HSP1	A-C	2	1
565	MT-HV3	A-AT	1	1
565	MT-HSP1	A-AT	1	1
565	MT-HV3	A-ACNC	1	1
565	MT-HSP1	A-ACNC	1	1
565	MT-HV3	A-ACCCCC	1	1
565	MT-HSP1	A-ACCCCC	1	1
565	MT-HV3	A-ACCCC	2	1
565	MT-HSP1	A-ACCCC	2	1
567	MT-HV3	A-T	1	1
567	MT-HSP1	A-T	1	1
567	MT-HV3	A-G	4	1
567	MT-HSP1	A-G	4	1
567	MT-HV3	A-C	21	1
567	MT-HSP1	A-C	21	1
567	MT-HV3	A-ANCCC	2	1
567	MT-HSP1	A-ANCCC	2	1
567	MT-HV3	A-ANCC	1	1
567	MT-HSP1	A-ANCC	1	1
567	MT-HV3	A-ACCCCCCCCC	1	1
567	MT-HSP1	A-ACCCCCCCCC	1	1
567	MT-HV3	A-ACCCCCCC	8	1
567	MT-HSP1	A-ACCCCCCC	8	1
567	MT-HV3	A-ACCCCCC	20	1
567	MT-HSP1	A-ACCCCCC	20	1
567	MT-HV3	A-ACCCCCACCCC	1	1
567	MT-HSP1	A-ACCCCCACCCC	1	1
567	MT-HV3	A-ACCCCC	65	1
567	MT-HSP1	A-ACCCCC	65	1
567	MT-HV3	A-ACCCC	88	1
567	MT-HSP1	A-ACCCC	88	1
567	MT-HV3	A-ACCC	146	1
567	MT-HSP1	A-ACCC	146	1
567	MT-HV3	A-ACC	404	1
567	MT-HSP1	A-ACC	404	1
568	MT-HV3	C-T	1	1
568	MT-HV3	C-CCCCCT	1	1
568	MT-HV3	CCC-del	2	1
568	MT-HV3	C-C(2-8)	0	0
568	MT-HV3	C-del	6	1
569	MT-HV3	C-T	15	3
569	MT-HV3	C-A	1	1
570	MT-HV3	C-T	1	3
571	MT-HV3	C-T	23	2
571	MT-HV3	C-G	2	1
571	MT-HV3	C-CCCCCCCCACAGTTTATGTAG	1	1
571	MT-HV3	C-A	2	1
572	MT-HV3	C-T	23	1
572	MT-HV3	C-A	1	1
573	MT-HV3	C-T	6	4
573	MT-HV3	C-G	1	1
573	MT-HV3	C-CCCCN	3	1
573	MT-HV3	C-CC	248	1
573	MT-HV3	C-C(2-8)	0	39
573	MT-HV3	CA-del	1	1
573	MT-HV3	C-A	1	1
574	MT-HV3	A-G	8	4
574	MT-HV3	A-C	46	2
574	MT-HV3	A-AA	1	1
574	MT-HV3	A-del	3	1
575	Control Region	C-T	33	3
575	Control Region	C-G	1	1
575	Control Region	C-A	3	1
576	Control Region	A-C	8	2
16023	Control Region	G-T	5	1
16025	MT-HV1	T-G	0	1
16025	MT-HV1	T-A	0	3
16028	MT-HV1	T-C	0	1
16030	MT-HV1	C-G	0	2
16031	MT-HV1	A-del	0	1
16032	MT-HV1	T-C	0	1
16032	MT-HV1	T-A	0	1
16033	MT-HV1	G-A	0	1
16036	MT-HV1	G-C	0	1
16037	MT-HV1	A-G	63	20
16038	MT-HV1	A-G	28	7
16038	MT-HV1	A-AA	2	1
16039	MT-HV1	G-A	8	5
16041	MT-HV1	A-G	34	3
16042	MT-HV1	G-T	0	2
16042	MT-HV1	G-A	34	14
16043	MT-HV1	A-T	1	1
16044	MT-HV1	T-A	0	2
16045	MT-HV1	T-A	0	1
16047	MT-HV1	G-A	3	1
16048	MT-HV1	G-A	116	16
16050	MT-HV1	T-C	0	1
16051	MT-HV1	A-G	791	79
16052	MT-HV1	C-T	4	2
16052	MT-HV1	C-G	0	1
16053	MT-HV1	C-T	0	1
16054	MT-HV1	A-T	0	1
16054	MT-HV1	A-G	1	1
16054	MT-HV1	A-C	0	1
16056	MT-HV1	C-T	0	1
16058	MT-HV1	A-T	0	1
16059	MT-HV1	A-T	0	1
16059	MT-HV1	A-G	0	2
16060	MT-HV1	G-T	0	1
16060	MT-HV1	G-C	0	1
16060	MT-HV1	G-A	1	1
16061	MT-HV1	T-G	1	2
16061	MT-HV1	T-C	0	2
16061	MT-HV1	T-A	0	1
16063	MT-HV1	T-C	23	7
16064	MT-HV1	T-G	0	1
16064	MT-HV1	T-C	0	1
16065	MT-HV1	G-A	3	1
16066	MT-HV1	A-T	0	1
16066	MT-HV1	A-G	81	18
16067	MT-HV1	C-T	98	24
16067	MT-HV1	C-G	0	1
16068	MT-HV1	T-G	0	1
16068	MT-HV1	T-C	4	1
16069	MT-HV1	C-T	1508	89
16069	MT-HV1	C-G	0	1
16069	MT-HV1	C-CG	1	1
16070	MT-HV1	A-G	20	8
16070	MT-HV1	A-C	2	1
16071	MT-HV1	C-T	86	15
16072	MT-HV1	C-T	2	2
16073	MT-HV1	C-G	0	1
16074	MT-HV1	A-T	0	1
16074	MT-HV1	A-G	6	2
16075	MT-HV1	T-C	61	17
16076	MT-HV1	C-T	0	2
16076	MT-HV1	C-A	0	1
16077	MT-HV1	A-T	48	1
16077	MT-HV1	A-G	2	1
16078	MT-HV1	A-T	0	2
16078	MT-HV1	A-G	12	3
16079	MT-HV1	C-T	9	3
16080	MT-HV1	A-G	33	13
16081	MT-HV1	A-G	1	4
16081	MT-TAS2	A-G	1	4
16082	MT-HV1	C-T	11	9
16082	MT-TAS2	C-T	11	9
16082	MT-HV1	C-G	0	1
16082	MT-TAS2	C-G	0	1
16083	MT-HV1	C-T	14	2
16083	MT-TAS2	C-T	14	2
16083	MT-HV1	C-A	0	2
16083	MT-TAS2	C-A	0	2
16084	MT-HV1	G-A	3	4
16084	MT-TAS2	G-A	3	4
16085	MT-HV1	C-T	0	9
16085	MT-TAS2	C-T	0	9
16085	MT-HV1	C-G	0	3
16085	MT-TAS2	C-G	0	3
16086	MT-HV1	T-C	631	54
16086	MT-TAS2	T-C	631	54
16086	MT-HV1	T-A	1	1
16086	MT-TAS2	T-A	1	1
16089	MT-HV1	G-T	0	1
16089	MT-TAS2	G-T	0	1
16089	MT-HV1	G-A	0	1
16089	MT-TAS2	G-A	0	1
16090	MT-HV1	T-C	2	1
16090	MT-TAS2	T-C	2	1
16091	MT-HV1	A-T	0	1
16091	MT-TAS2	A-T	0	1
16091	MT-HV1	A-G	3	1
16091	MT-TAS2	A-G	3	1
16092	MT-HV1	T-C	437	71
16092	MT-TAS2	T-C	437	71
16092	MT-HV1	T-A	8	6
16092	MT-TAS2	T-A	8	6
16093	MT-HV1	T-G	1	6
16093	MT-TAS2	T-G	1	6
16093	MT-HV1	T-C	1731	151
16093	MT-TAS2	T-C	1731	151
16093	MT-HV1	T-A	3	4
16093	MT-TAS2	T-A	3	4
16094	MT-HV1	T-G	0	1
16094	MT-TAS2	T-G	0	1
16094	MT-HV1	T-C	19	4
16094	MT-TAS2	T-C	19	4
16095	MT-HV1	C-T	15	13
16095	MT-TAS2	C-T	15	13
16095	MT-HV1	C-G	0	1
16095	MT-TAS2	C-G	0	1
16095	MT-HV1	C-A	1	1
16095	MT-TAS2	C-A	1	1
16096	MT-HV1	G-T	1	1
16096	MT-TAS2	G-T	1	1
16097	MT-HV1	T-C	2	4
16097	MT-TAS2	T-C	2	4
16098	MT-HV1	A-G	3	5
16098	MT-TAS2	A-G	3	5
16102	MT-HV1	T-C	13	8
16102	MT-TAS2	T-C	13	8
16103	MT-HV1	A-G	2	1
16103	MT-TAS2	A-G	2	1
16104	MT-HV1	C-T	94	27
16104	MT-TAS2	C-T	94	27
16104	MT-HV1	C-G	1	1
16104	MT-TAS2	C-G	1	1
16104	MT-HV1	C-A	2	3
16104	MT-TAS2	C-A	2	3
16105	MT-HV1	T-G	0	1
16105	MT-TAS2	T-G	0	1
16105	MT-HV1	T-C	0	1
16105	MT-TAS2	T-C	0	1
16105	MT-HV1	T-A	0	1
16105	MT-TAS2	T-A	0	1
16106	MT-HV1	G-A	1	2
16106	MT-TAS2	G-A	1	2
16107	MT-HV1	C-T	0	3
16107	MT-TAS2	C-T	0	3
16108	MT-HV1	C-T	77	26
16108	MT-TAS2	C-T	77	26
16109	MT-HV1	A-C	1	2
16109	MT-TAS2	A-C	1	2
16110	MT-HV1	G-C	0	1
16110	MT-TAS2	G-C	0	1
16110	MT-HV1	G-A	0	2
16110	MT-TAS2	G-A	0	2
16111	MT-HV1	C-T	839	87
16111	MT-TAS2	C-T	839	87
16111	MT-HV1	C-G	5	2
16111	MT-TAS2	C-G	5	2
16111	MT-HV1	C-A	33	7
16111	MT-TAS2	C-A	33	7
16113	MT-HV1	A-T	0	1
16113	MT-TAS2	A-T	0	1
16113	MT-HV1	A-C	5	4
16113	MT-TAS2	A-C	5	4
16114	MT-HV1	C-T	87	35
16114	MT-TAS2	C-T	87	35
16114	MT-HV1	C-G	11	2
16114	MT-TAS2	C-G	11	2
16114	MT-HV1	C-A	184	39
16114	MT-TAS2	C-A	184	39
16115	MT-HV1	C-T	0	2
16115	MT-TAS2	C-T	0	2
16115	MT-HV1	C-A	0	3
16115	MT-TAS2	C-A	0	3
16117	MT-HV1	T-C	9	6
16117	MT-TAS2	T-C	9	6
16118	MT-HV1	G-A	0	3
16118	MT-TAS2	G-A	0	3
16119	MT-HV1	A-G	6	2
16119	MT-TAS2	A-G	6	2
16120	MT-HV1	A-T	0	2
16120	MT-TAS2	A-T	0	2
16122	MT-HV1	A-G	1	1
16122	MT-TAS2	A-G	1	1
16123	MT-HV1	T-C	1	1
16123	MT-TAS2	T-C	1	1
16124	MT-HV1	T-C	455	47
16124	MT-TAS2	T-C	455	47
16126	MT-HV1	T-G	0	1
16126	MT-TAS2	T-G	0	1
16126	MT-HV1	T-C	3540	135
16126	MT-TAS2	T-C	3540	135
[truncated: 791 more rows]
